# Supplementary material for: Identification and Characterization of Copy Number Variations Regions in West African Taurine Cattle
Source: Animals (Basel). 2022 Aug 19;12(16):2130. doi: 10.3390/ani12162130 (PMC9405125; doi:10.3390/ani12162130)
Supplement: Supplementary file 1 [file animals-12-02130-s001.zip]

Archive with 1 entries (1 files):
- animals-1809335-supplementary.xlsx
