# Supplementary material for: Identification and Characterization of Copy Number Variations Regions in West African Taurine Cattle
Source: Animals (Basel). 2022 Aug 19;12(16):2130. doi: 10.3390/ani12162130 (PMC9405125; doi:10.3390/ani12162130)
Supplement: Supplementary file 1 [file animals-12-02130-s001.zip › animals-1809335-supplementary.xlsx]

## Sheet: File content
Supporting Information for
Identification and characterization of Copy Number Variations Regions in West African taurine cattle
Félix Goyache*, Lucía Pérez-Pardal, Iván Fernández, Amadou Traoré, Nuria A. Menéndez-Arias, Katherine D. Arias, Isabel Álvarez
*To whom correspondence and requests should be addressed (e-mail: fgoyache@serida.org)
This .xlsx file includes:
Supplementary Table S1. List of Copy Number Variations (CNV) identified using the software PennCNV.
Supplementary Table S2. List of Copy Number Variations (CNV) identified using the software QuantiSNP.
Supplementary Table S3. List of CNV Regions identified using the software PennCNV in West African taurine cattle.
Supplementary Table S4. List of CNV Regions identified using the software PennCNV in West African zebu cattle.
Supplementary Table S5. List of CNV Regions identified using the software QuantiSNP in West African taurine cattle.
Supplementary Table S6. List of CNV Regions identified using the software QuantiSNP in West African zebu cattle.
Supplementary Table S7. List of candidate Copy Number Variations Regions (CNVR) identified in West African taurine cattle.
Supplementary Table S8. List of candidate Copy Number Variations Regions (CNVR) identified in West African zebu cattle.
Supplementary Table S9. List of candidate Copy Number Variations Regions (CNVR) identified across West African taurine and zebu cattle.
Supplementary Table S10. List of candidate genes identified on candidate CNVR in West African taurine cattle.
Supplementary Table S11. List of candidate genes identified on candidate CNVR in West African zebu cattle.
Supplementary Table S12. Functional terms enriched clusters identified using candidate CNV regions identified in West African taurine cattle.
Supplementary Table S13. Functional terms enriched clusters identified using candidate CNV regions identified in West African zebu cattle.
Supplementary FIGURE S1. Circular map summarizing the relationships between candidate genes belonging to taurine Annotation Cluster FCt30
Supplementary Table S14. List of trypanotolerance-related and Tick Resistance QTL overlapping with the candidate CNVR identified in West African zebu cattle.

## Sheet: Table S1
Supplementary Table S1. List of Copy Number Variations (CNV) identified per individual and bovine chromosome (BTA) using the software PennCNV. The following information is given for each CNV identified: a) ientification of the individual, breed and type of cattle; b) identification and position (in bp) of the SNPs of start and end of the CNV; c) number of SNPs forming the CNV (No. SNPs); d) total…
Individual	Cattle breed	Type of cattle	BTA	SNP start	Start position (bp)	SNP end	End position (bp)	No. SNPs	Length (bp)	CNV type
BOV3106	N'Dama (Co)	taurine	1	BovineHD0100004885	16021282	BovineHD0100004887	16023240	3	1959	deletion
BOV3106	N'Dama (Co)	taurine	1	BovineHD0100047110	93730576	BovineHD0100026605	93819471	10	88896	deletion
BOV3106	N'Dama (Co)	taurine	3	BovineHD0300030306	105711958	BovineHD0300030309	105720505	5	8548	deletion
BOV3106	N'Dama (Co)	taurine	5	BovineHD0500034144	117524110	BovineHD0500034161	117639815	12	115706	deletion
BOV3106	N'Dama (Co)	taurine	6	BovineHD0600015722	57448716	BovineHD0600015725	57464144	4	15429	deletion
BOV3106	N'Dama (Co)	taurine	7	BovineHD0700033720	43487164	BovineHD0700012611	43498441	4	11278	deletion
BOV3106	N'Dama (Co)	taurine	8	BovineHD0800004015	12459571	BovineHD0800004022	12498395	7	38825	deletion
BOV3106	N'Dama (Co)	taurine	8	BovineHD0800028400	96129918	BovineHD0800028413	96181815	13	51898	deletion
BOV3106	N'Dama (Co)	taurine	11	BovineHD1100013376	46023684	BovineHD1100013378	46026983	3	3300	deletion
BOV3106	N'Dama (Co)	taurine	11	BovineHD1100017047	59595643	BovineHD1100017051	59603949	4	8307	deletion
BOV3106	N'Dama (Co)	taurine	11	BovineHD1100019714	69357111	BovineHD1100019716	69374266	3	17156	deletion
BOV3106	N'Dama (Co)	taurine	12	BovineHD1200000187	936045	BovineHD1200000191	944850	5	8806	deletion
BOV3106	N'Dama (Co)	taurine	18	BovineHD1800017806	61781777	BovineHD1800017816	61835029	8	53253	deletion
BOV3106	N'Dama (Co)	taurine	18	BovineHD1800019875	61894649	BovineHD1800017834	61918012	6	23364	deletion
BOV3106	N'Dama (Co)	taurine	23	BovineHD2300007043	25341782	BovineHD2300007053	25361041	8	19260	deletion
BOV3106	N'Dama (Co)	taurine	24	BovineHD2400018182	62431830	BovineHD2400018185	62448399	3	16570	deletion
BOV3106	N'Dama (Co)	taurine	26	BovineHD2600009286	34296519	BovineHD2600009288	34299839	3	3321	deletion
BOV3106	N'Dama (Co)	taurine	2	BovineHD0200021631	75425008	BovineHD0200021647	75460843	15	35836	deletion
BOV3106	N'Dama (Co)	taurine	3	BovineHD0300016503	54541000	BovineHD0300036152	54963401	38	422402	deletion
BOV3106	N'Dama (Co)	taurine	4	BovineHD0400000906	3589799	BovineHD0400000910	3611723	5	21925	deletion
BOV3106	N'Dama (Co)	taurine	4	BovineHD0400031196	108988241	BovineHD0400031215	109051121	20	62881	deletion
BOV3106	N'Dama (Co)	taurine	5	BovineHD0500016604	59041454	BovineHD0500036002	59215089	15	173636	deletion
BOV3106	N'Dama (Co)	taurine	6	BovineHD0600021017	75530604	BovineHD0600021054	75647889	40	117286	deletion
BOV3106	N'Dama (Co)	taurine	7	BovineHD0700003979	14714172	BovineHD0700003984	14719678	7	5507	deletion
BOV3106	N'Dama (Co)	taurine	7	BovineHD0700012440	42751387	BovineHD0700012446	42770483	6	19097	deletion
BOV3106	N'Dama (Co)	taurine	7	BovineHD0700012488	43029354	BovineHD0700012494	43047345	7	17992	deletion
BOV3106	N'Dama (Co)	taurine	10	BovineHD1000007274	22371549	BovineHD1000007286	22407141	8	35593	deletion
BOV3106	N'Dama (Co)	taurine	10	BovineHD1000007812	23847193	BovineHD1000007817	23854403	3	7211	deletion
BOV3106	N'Dama (Co)	taurine	10	BovineHD1000008183	25087951	BovineHD1000008212	25173443	5	85493	deletion
BOV3106	N'Dama (Co)	taurine	10	BovineHD1000012003	38876893	BTB-01288298	38909882	17	32990	deletion
BOV3106	N'Dama (Co)	taurine	10	BovineHD1000015264	50843084	BovineHD1000015266	50859898	3	16815	deletion
BOV3106	N'Dama (Co)	taurine	10	BovineHD1000017565	60195930	BovineHD1000017570	60201542	6	5613	deletion
BOV3106	N'Dama (Co)	taurine	11	BovineHD1100015456	52985065	BovineHD1100015461	53002043	6	16979	deletion
BOV3106	N'Dama (Co)	taurine	13	BovineHD1300015296	53945164	BovineHD1300015307	53982995	12	37832	deletion
BOV3106	N'Dama (Co)	taurine	15	BovineHD1500002228	8684757	ARS-BFGL-NGS-40245	8689537	4	4781	deletion
BOV3106	N'Dama (Co)	taurine	18	BovineHD1800003457	9741999	Hapmap58843-rs29022852	9752287	6	10289	deletion
BOV3106	N'Dama (Co)	taurine	21	BovineHD2100000597	3882864	BovineHD2100000599	3887470	3	4607	deletion
BOV3106	N'Dama (Co)	taurine	23	BovineHD2300005602	21340123	BovineHD2300005605	21346339	4	6217	deletion
BOV3106	N'Dama (Co)	taurine	23	BovineHD2300008469	29682163	BovineHD2300008474	29694350	6	12188	deletion
BOV3106	N'Dama (Co)	taurine	26	BovineHD2600000678	3725279	BovineHD2600000790	4080042	112	354764	deletion
BOV3106	N'Dama (Co)	taurine	27	BovineHD2700006721	23922834	Hapmap54743-rs29013433	23928751	3	5918	deletion
BOV3106	N'Dama (Co)	taurine	28	BovineHD2800005835	22085091	BovineHD2800005838	22111800	4	26710	deletion
BOV3106	N'Dama (Co)	taurine	1	BovineHD0100003844	12469712	BovineHD0100003851	12484849	6	15138	duplication
BOV3106	N'Dama (Co)	taurine	1	BovineHD0100026003	91552097	BovineHD0100026007	91569610	6	17514	duplication
BOV3106	N'Dama (Co)	taurine	1	BovineHD4100000699	123031693	BovineHD0100034789	123038180	5	6488	duplication
BOV3106	N'Dama (Co)	taurine	1	BovineHD0100038520	135456541	BovineHD0100038526	135462212	7	5672	duplication
BOV3106	N'Dama (Co)	taurine	1	BovineHD0100045174	154907480	BovineHD0100045203	154980467	31	72988	duplication
BOV3106	N'Dama (Co)	taurine	4	BovineHD0400024934	90052820	BovineHD4100003109	90054690	3	1871	duplication
BOV3106	N'Dama (Co)	taurine	4	BovineHD0400034445	117761973	BovineHD0400034459	117795433	15	33461	duplication
BOV3106	N'Dama (Co)	taurine	4	BovineHD0400034485	117861589	BovineHD0400034493	117885724	9	24136	duplication
BOV3106	N'Dama (Co)	taurine	5	BovineHD0500028474	99556262	BovineHD0500028524	99763391	6	207130	duplication
BOV3106	N'Dama (Co)	taurine	6	BovineHD0600023388	85031951	BovineHD0600023404	85093387	15	61437	duplication
BOV3106	N'Dama (Co)	taurine	6	BovineHD0600024106	88179906	BovineHD0600024108	88184475	3	4570	duplication
BOV3106	N'Dama (Co)	taurine	7	ARS-BFGL-NGS-7600	2323494	BovineHD0700000631	2327827	5	4334	duplication
BOV3106	N'Dama (Co)	taurine	12	BovineHD1200019600	71440002	BovineHD1200019611	71494540	5	54539	duplication
BOV3106	N'Dama (Co)	taurine	12	BovineHD1200020079	72713303	BovineHD1200028277	73015638	30	302336	duplication
BOV3106	N'Dama (Co)	taurine	12	BovineHD1200028439	75462926	BovineHD1200021134	75579245	10	116320	duplication
BOV3106	N'Dama (Co)	taurine	13	BovineHD1300025007	53855588	BovineHD1300015261	53868094	5	12507	duplication
BOV3106	N'Dama (Co)	taurine	15	BovineHD1500012688	45295788	BovineHD1500012692	45301237	5	5450	duplication
BOV3106	N'Dama (Co)	taurine	15	BovineHD1500013768	47993124	BovineHD1500013775	48012104	6	18981	duplication
BOV3106	N'Dama (Co)	taurine	15	BovineHD1500013786	48074518	BovineHD1500013789	48084049	4	9532	duplication
BOV3106	N'Dama (Co)	taurine	15	BovineHD1500023439	80511026	BovineHD1500023503	80784038	18	273013	duplication
BOV3106	N'Dama (Co)	taurine	16	BovineHD1600001944	6724604	BovineHD1600024299	7102644	8	378041	duplication
BOV3106	N'Dama (Co)	taurine	17	BovineHD1700018318	63659471	BovineHD1700018321	63668916	4	9446	duplication
BOV3106	N'Dama (Co)	taurine	18	BovineHD1800017540	60928049	BovineHD1800017543	60939823	3	11775	duplication
BOV3106	N'Dama (Co)	taurine	28	BovineHD2800013513	2604878	BovineHD2800000875	2734205	11	129328	duplication
BOV3113	N'Dama (Co)	taurine	1	BovineHD0100023862	83218713	BovineHD0100023866	83238102	5	19390	deletion
BOV3113	N'Dama (Co)	taurine	1	BovineHD0100047110	93730576	BovineHD0100026605	93819471	10	88896	deletion
BOV3113	N'Dama (Co)	taurine	4	BovineHD0400025317	91279573	BovineHD0400025319	91291913	3	12341	deletion
BOV3113	N'Dama (Co)	taurine	5	BovineHD0500006524	22514133	BovineHD0500006529	22563988	6	49856	deletion
BOV3113	N'Dama (Co)	taurine	5	BovineHD0500022647	79941263	Hapmap50921-BTA-24204	79954124	5	12862	deletion
BOV3113	N'Dama (Co)	taurine	5	BovineHD0500034145	117533059	BovineHD0500034153	117586036	8	52978	deletion
BOV3113	N'Dama (Co)	taurine	12	BovineHD1200009422	32054331	BovineHD1200009462	32218347	17	164017	deletion
BOV3113	N'Dama (Co)	taurine	12	BovineHD1200020004	72511101	BovineHD1200028257	72819475	78	308375	deletion
BOV3113	N'Dama (Co)	taurine	12	BovineHD1200020401	73657824	BovineHD1200028327	73666963	3	9140	deletion
BOV3113	N'Dama (Co)	taurine	12	BovineHD1200020632	74302958	BovineHD1200028373	74359566	3	56609	deletion
BOV3113	N'Dama (Co)	taurine	12	BovineHD1200020836	74840021	BovineHD1200020874	74942860	10	102840	deletion
BOV3113	N'Dama (Co)	taurine	12	BovineHD1200020891	75016673	BovineHD1200020930	75193156	7	176484	deletion
BOV3113	N'Dama (Co)	taurine	12	BovineHD1200021214	75770032	BovineHD1200028476	75946247	7	176216	deletion
BOV3113	N'Dama (Co)	taurine	15	BovineHD1500006739	25530542	BTA-01982-no-rs	25535567	3	5026	deletion
BOV3113	N'Dama (Co)	taurine	15	BovineHD1500023198	79565725	BovineHD1500023218	79612403	5	46679	deletion
BOV3113	N'Dama (Co)	taurine	17	BovineHD1700002486	8815216	BovineHD1700002494	8830709	4	15494	deletion
BOV3113	N'Dama (Co)	taurine	17	BovineHD1700007050	25056695	BovineHD1700007057	25119996	4	63302	deletion
BOV3113	N'Dama (Co)	taurine	17	BovineHD1700014416	50746686	BovineHD1700014431	50962760	10	216075	deletion
BOV3113	N'Dama (Co)	taurine	17	ARS-BFGL-NGS-75066	51097333	BovineHD1700014495	51370688	7	273356	deletion
BOV3113	N'Dama (Co)	taurine	23	BovineHD2300008005	28448873	BovineHD2300008012	28469826	3	20954	deletion
BOV3113	N'Dama (Co)	taurine	23	BovineHD2300008500	29788998	BovineHD2300008505	29808818	4	19821	deletion
BOV3113	N'Dama (Co)	taurine	1	BovineHD0100007365	24888509	BovineHD0100007371	24913436	7	24928	deletion
BOV3113	N'Dama (Co)	taurine	1	BovineHD0100029861	105042452	BTB-02073725	105264358	50	221907	deletion
BOV3113	N'Dama (Co)	taurine	2	BovineHD0200037831	130200917	BovineHD0200037833	130204643	3	3727	deletion
BOV3113	N'Dama (Co)	taurine	3	BovineHD0300014267	46787845	BovineHD0300014271	46808604	5	20760	deletion
BOV3113	N'Dama (Co)	taurine	5	BovineHD0500036171	99542086	BovineHD0500028480	99577125	7	35040	deletion
BOV3113	N'Dama (Co)	taurine	6	BovineHD0600000247	1074664	BovineHD0600000254	1100413	8	25750	deletion
BOV3113	N'Dama (Co)	taurine	6	BovineHD0600000778	3089088	BovineHD0600000783	3099852	7	10765	deletion
BOV3113	N'Dama (Co)	taurine	6	BovineHD0600015722	57448716	BovineHD0600015725	57464144	4	15429	deletion
BOV3113	N'Dama (Co)	taurine	7	BovineHD0700012619	43529725	BovineHD0700012621	43534836	3	5112	deletion
BOV3113	N'Dama (Co)	taurine	8	BovineHD0800028364	95983063	BovineHD0800028374	96042429	11	59367	deletion
BOV3113	N'Dama (Co)	taurine	8	BovineHD0800028402	96143986	BovineHD0800028413	96181815	11	37830	deletion
BOV3113	N'Dama (Co)	taurine	9	BovineHD0900014842	53895094	BovineHD0900014846	53899150	5	4057	deletion
BOV3113	N'Dama (Co)	taurine	10	BovineHD1000006477	19767455	BovineHD1000006481	19777413	5	9959	deletion
BOV3113	N'Dama (Co)	taurine	10	BovineHD1000007215	22210090	BovineHD1000007218	22211825	4	1736	deletion
BOV3113	N'Dama (Co)	taurine	10	BovineHD1000007274	22371549	BovineHD1000007277	22379850	4	8302	deletion
BOV3113	N'Dama (Co)	taurine	10	BovineHD1000007812	23847193	BovineHD1000007827	23876965	5	29773	deletion
BOV3113	N'Dama (Co)	taurine	10	BovineHD1000017565	60195930	BovineHD1000017570	60201542	6	5613	deletion
BOV3113	N'Dama (Co)	taurine	11	BovineHD1100015456	52985065	BovineHD1100015461	53002043	6	16979	deletion
BOV3113	N'Dama (Co)	taurine	12	BovineHD1200012072	43164746	BovineHD1200012080	43196111	8	31366	deletion
BOV3113	N'Dama (Co)	taurine	13	BovineHD1300015302	53971268	BovineHD1300015306	53982123	5	10856	deletion
BOV3113	N'Dama (Co)	taurine	17	BovineHD1700008379	29546210	BovineHD1700008386	29562267	8	16058	deletion
BOV3113	N'Dama (Co)	taurine	18	BovineHD1800003085	8969110	BovineHD1800003089	8974069	5	4960	deletion
BOV3113	N'Dama (Co)	taurine	18	BovineHD1800003457	9741999	Hapmap58843-rs29022852	9752287	6	10289	deletion
BOV3113	N'Dama (Co)	taurine	23	BovineHD2300007058	25425442	BovineHD2300007068	25443589	12	18148	deletion
BOV3113	N'Dama (Co)	taurine	23	BovineHD2300008832	30544966	BovineHD2300008835	30548742	3	3777	deletion
BOV3113	N'Dama (Co)	taurine	27	ARS-BFGL-NGS-66391	35696598	BovineHD2700010193	35709901	7	13304	deletion
BOV3113	N'Dama (Co)	taurine	28	BovineHD2800000876	2749169	BovineHD2800000889	2826085	9	76917	deletion
BOV3113	N'Dama (Co)	taurine	29	BovineHD4100018857	11094697	ARS-BFGL-NGS-25195	11099809	4	5113	deletion
BOV3113	N'Dama (Co)	taurine	1	BovineHD0100019598	69205418	BovineHD0100019604	69219486	6	14069	duplication
BOV3113	N'Dama (Co)	taurine	2	BovineHD0200012232	42246390	BovineHD0200012234	42254744	3	8355	duplication
BOV3113	N'Dama (Co)	taurine	3	BovineHD0300028672	99811044	BovineHD0300028677	99836774	5	25731	duplication
BOV3113	N'Dama (Co)	taurine	5	BovineHD0500034129	117471669	BovineHD0500036296	117497778	5	26110	duplication
BOV3113	N'Dama (Co)	taurine	6	BovineHD0600023382	85017112	BovineHD0600023404	85093387	21	76276	duplication
BOV3113	N'Dama (Co)	taurine	9	BovineHD0900015847	57961111	BovineHD0900015853	57970391	7	9281	duplication
BOV3113	N'Dama (Co)	taurine	10	BovineHD1000002605	7918858	BovineHD1000002608	7921408	3	2551	duplication
BOV3113	N'Dama (Co)	taurine	12	BovineHD1200021378	76154619	BovineHD1200021549	76557552	7	402934	duplication
BOV3113	N'Dama (Co)	taurine	15	BovineHD1500012688	45295788	BovineHD1500012692	45301237	5	5450	duplication
BOV3113	N'Dama (Co)	taurine	15	BovineHD1500023455	80573351	BovineHD1500023467	80638664	6	65314	duplication
BOV3113	N'Dama (Co)	taurine	16	BovineHD1600001984	6944291	BovineHD1600002106	7419707	6	475417	duplication
BOV3113	N'Dama (Co)	taurine	21	BTA-114463-no-rs	12303973	BovineHD2100003091	12306276	3	2304	duplication
BOV3113	N'Dama (Co)	taurine	23	BovineHD2300008338	29295813	BovineHD2300008351	29320903	12	25091	duplication
BOV3113	N'Dama (Co)	taurine	26	BovineHD2600006042	23419423	BovineHD2600006045	23421594	4	2172	duplication
BOV3113	N'Dama (Co)	taurine	6	BovineHD0600000797	3190744	BovineHD0600000803	3217181	7	26438	duplication
BOV3116	N'Dama (Co)	taurine	1	BovineHD0100023862	83218713	BovineHD0100023866	83238102	5	19390	deletion
BOV3116	N'Dama (Co)	taurine	1	BovineHD0100047110	93730576	BovineHD0100026605	93819471	10	88896	deletion
BOV3116	N'Dama (Co)	taurine	5	BovineHD0500006524	22514133	BovineHD0500006529	22563988	6	49856	deletion
BOV3116	N'Dama (Co)	taurine	5	BovineHD0500034145	117533059	BovineHD0500034153	117586036	8	52978	deletion
BOV3116	N'Dama (Co)	taurine	6	BovineHD0600009407	33675559	BovineHD0600009409	33678483	3	2925	deletion
BOV3116	N'Dama (Co)	taurine	7	BovineHD0700033609	18531324	BovineHD0700005194	18562682	6	31359	deletion
BOV3116	N'Dama (Co)	taurine	7	BovineHD0700033720	43487164	BovineHD0700012612	43501526	5	14363	deletion
BOV3116	N'Dama (Co)	taurine	12	BovineHD1200000187	936045	BovineHD1200000191	944850	5	8806	deletion
BOV3116	N'Dama (Co)	taurine	12	BovineHD1200019362	70435829	BovineHD1200028177	70458250	4	22422	deletion
BOV3116	N'Dama (Co)	taurine	12	BovineHD1200019600	71440002	BovineHD1200019647	71613636	8	173635	deletion
BOV3116	N'Dama (Co)	taurine	12	BovineHD1200020836	74840021	BovineHD1200020930	75193156	18	353136	deletion
BOV3116	N'Dama (Co)	taurine	12	BovineHD1200021096	75509770	BovineHD1200021104	75517838	3	8069	deletion
BOV3116	N'Dama (Co)	taurine	12	BovineHD1200021234	75824857	BovineHD1200028476	75946247	4	121391	deletion
BOV3116	N'Dama (Co)	taurine	17	BovineHD1700007050	25056695	BovineHD1700007057	25119996	4	63302	deletion
BOV3116	N'Dama (Co)	taurine	17	BovineHD1700014416	50746686	BovineHD1700014426	50800662	6	53977	deletion
BOV3116	N'Dama (Co)	taurine	17	BovineHD1700014483	51115979	BovineHD1700021984	51216046	5	100068	deletion
BOV3116	N'Dama (Co)	taurine	18	BovineHD1800003457	9741999	BovineHD1800003461	9746255	5	4257	deletion
BOV3116	N'Dama (Co)	taurine	24	BovineHD2400004363	16218919	BovineHD2400004365	16223480	3	4562	deletion
BOV3116	N'Dama (Co)	taurine	1	BovineHD0100016624	58699163	BovineHD0100016628	58703363	5	4201	deletion
BOV3116	N'Dama (Co)	taurine	3	BovineHD0300014268	46799485	BovineHD0300014271	46808604	4	9120	deletion
BOV3116	N'Dama (Co)	taurine	4	BovineHD0400025236	91095329	BovineHD0400025239	91100035	3	4707	deletion
BOV3116	N'Dama (Co)	taurine	4	BovineHD0400029002	103099647	BovineHD0400029008	103116301	8	16655	deletion
BOV3116	N'Dama (Co)	taurine	4	BovineHD0400031196	108988241	BovineHD0400031215	109051121	20	62881	deletion
BOV3116	N'Dama (Co)	taurine	5	BovineHD0500016565	58824093	BovineHD0500016574	58864045	11	39953	deletion
BOV3116	N'Dama (Co)	taurine	5	BovineHD0500029351	102471089	BovineHD0500029361	102495087	6	23999	deletion
BOV3116	N'Dama (Co)	taurine	5	BovineHD0500029371	102598125	BovineHD0500029400	102688328	13	90204	deletion
BOV3116	N'Dama (Co)	taurine	6	BovineHD0600015722	57448716	BovineHD0600015725	57464144	4	15429	deletion
BOV3116	N'Dama (Co)	taurine	6	ARS-BFGL-NGS-27896	104453601	BovineHD0600029148	104478177	8	24577	deletion
BOV3116	N'Dama (Co)	taurine	7	BovineHD0700025570	87113645	BovineHD0700025573	87133023	5	19379	deletion
BOV3116	N'Dama (Co)	taurine	8	BovineHD0800028364	95983063	BovineHD0800028373	96039953	10	56891	deletion
BOV3116	N'Dama (Co)	taurine	8	BovineHD0800028402	96143986	BovineHD0800028413	96181815	11	37830	deletion
BOV3116	N'Dama (Co)	taurine	9	BovineHD0900004854	17922604	BovineHD0900004859	17947471	5	24868	deletion
BOV3116	N'Dama (Co)	taurine	9	BovineHD0900014842	53895094	BovineHD0900014846	53899150	5	4057	deletion
BOV3116	N'Dama (Co)	taurine	10	BovineHD1000031198	23203395	BovineHD1000007691	23413050	8	209656	deletion
BOV3116	N'Dama (Co)	taurine	10	BovineHD1000007947	24223514	BovineHD1000030566	24285616	4	62103	deletion
BOV3116	N'Dama (Co)	taurine	12	BovineHD1200012073	43170665	BovineHD1200012080	43196111	7	25447	deletion
BOV3116	N'Dama (Co)	taurine	12	BovineHD1200019819	72113052	BovineHD1200019825	72123747	5	10696	deletion
BOV3116	N'Dama (Co)	taurine	13	BovineHD1300004123	14525354	BovineHD1300004126	14533369	5	8016	deletion
BOV3116	N'Dama (Co)	taurine	13	BovineHD1300011589	40142312	BovineHD1300011591	40145846	3	3535	deletion
BOV3116	N'Dama (Co)	taurine	14	BovineHD1400001780	6656054	BovineHD1400001784	6665921	6	9868	deletion
BOV3116	N'Dama (Co)	taurine	14	BovineHD1400014999	53212076	BovineHD1400015006	53227684	8	15609	deletion
BOV3116	N'Dama (Co)	taurine	17	BovineHD1700007726	27315502	BovineHD1700007736	27349210	12	33709	deletion
BOV3116	N'Dama (Co)	taurine	23	BovineHD2300007064	25438003	BovineHD2300007066	25440853	3	2851	deletion
BOV3116	N'Dama (Co)	taurine	23	BovineHD2300007162	25846520	BovineHD2300007174	25869447	7	22928	deletion
BOV3116	N'Dama (Co)	taurine	23	BovineHD2300008252	29055896	BovineHD2300008262	29096015	5	40120	deletion
BOV3116	N'Dama (Co)	taurine	29	BovineHD2900004606	15602137	BovineHD2900004610	15624080	5	21944	deletion
BOV3116	N'Dama (Co)	taurine	1	BovineHD0100026002	91547660	BovineHD0100026007	91569610	7	21951	duplication
BOV3116	N'Dama (Co)	taurine	1	BovineHD0100045174	154907480	BovineHD0100045203	154980467	31	72988	duplication
BOV3116	N'Dama (Co)	taurine	2	BovineHD0200003325	11893573	BovineHD0200003327	11896878	3	3306	duplication
BOV3116	N'Dama (Co)	taurine	3	BovineHD0300028672	99811044	BovineHD0300028677	99836774	5	25731	duplication
BOV3116	N'Dama (Co)	taurine	4	BovineHD0400004899	16633840	BovineHD0400004901	16636609	3	2770	duplication
BOV3116	N'Dama (Co)	taurine	4	BovineHD0400020766	75050611	BTB-01835623	75104623	7	54013	duplication
BOV3116	N'Dama (Co)	taurine	4	BovineHD0400023103	83429553	BovineHD0400023107	83434982	4	5430	duplication
BOV3116	N'Dama (Co)	taurine	4	BovineHD0400029995	106115456	BovineHD0400030009	106142458	10	27003	duplication
BOV3116	N'Dama (Co)	taurine	5	BTB-02067717	59364363	BovineHD0500016691	59627471	20	263109	duplication
BOV3116	N'Dama (Co)	taurine	6	BovineHD0600023382	85017112	BovineHD0600023404	85093387	21	76276	duplication
BOV3116	N'Dama (Co)	taurine	7	BovineHD4100005738	11268620	BovineHD0700002981	11278361	6	9742	duplication
BOV3116	N'Dama (Co)	taurine	10	BovineHD1000008305	25460016	BovineHD1000008314	25507213	5	47198	duplication
BOV3116	N'Dama (Co)	taurine	10	BovineHD1000010639	33571539	BovineHD1000010641	33574679	3	3141	duplication
BOV3116	N'Dama (Co)	taurine	10	BovineHD1000016637	55989371	BTB-00430147	55993255	3	3885	duplication
BOV3116	N'Dama (Co)	taurine	12	BovineHD1200014250	51622709	BovineHD1200014252	51624053	3	1345	duplication
BOV3116	N'Dama (Co)	taurine	15	BovineHD1500013202	46605212	BovineHD1500013274	46694068	25	88857	duplication
BOV3116	N'Dama (Co)	taurine	15	BovineHD1500013776	48022950	BovineHD1500013779	48047397	4	24448	duplication
BOV3116	N'Dama (Co)	taurine	15	BovineHD1500023439	80511026	BovineHD1500023503	80784038	18	273013	duplication
BOV3116	N'Dama (Co)	taurine	16	BovineHD1600013878	49978311	BovineHD1600013883	49987839	6	9529	duplication
BOV3116	N'Dama (Co)	taurine	18	BovineHD1800017540	60928049	BovineHD1800017543	60939823	3	11775	duplication
BOV3116	N'Dama (Co)	taurine	23	BovineHD2300008019	28486281	BovineHD2300015634	28494393	3	8113	duplication
BOV3116	N'Dama (Co)	taurine	23	BovineHD2300008182	28828468	BovineHD2300008188	28849820	4	21353	duplication
BOV3116	N'Dama (Co)	taurine	24	BTB-01625084	62411069	BovineHD2400018182	62431830	3	20762	duplication
BOV3116	N'Dama (Co)	taurine	26	BovineHD2600006042	23419423	BovineHD2600006045	23421594	4	2172	duplication
BOV3116	N'Dama (Co)	taurine	28	BovineHD2800013513	2604878	BovineHD2800000875	2734205	11	129328	duplication
BOV3118	N'Dama (Co)	taurine	1	BovineHD0100023862	83218713	BovineHD0100023866	83238102	5	19390	deletion
BOV3118	N'Dama (Co)	taurine	1	BovineHD0100047110	93730576	BovineHD0100026605	93819471	10	88896	deletion
BOV3118	N'Dama (Co)	taurine	3	BovineHD0300016479	54382375	BovineHD0300036142	54522367	3	139993	deletion
BOV3118	N'Dama (Co)	taurine	5	BovineHD0500006524	22514133	BovineHD0500006529	22563988	6	49856	deletion
BOV3118	N'Dama (Co)	taurine	5	BovineHD0500022647	79941263	Hapmap50921-BTA-24204	79954124	5	12862	deletion
BOV3118	N'Dama (Co)	taurine	5	BovineHD0500034145	117533059	BovineHD0500034153	117586036	8	52978	deletion
BOV3118	N'Dama (Co)	taurine	6	BovineHD0600015722	57448716	BovineHD0600015725	57464144	4	15429	deletion
BOV3118	N'Dama (Co)	taurine	6	BovineHD0600026715	96055154	BovineHD0600026718	96059367	4	4214	deletion
BOV3118	N'Dama (Co)	taurine	7	BovineHD0700033609	18531324	BovineHD0700005194	18562682	6	31359	deletion
BOV3118	N'Dama (Co)	taurine	8	BovineHD0800028364	95983063	BovineHD0800028373	96039953	10	56891	deletion
BOV3118	N'Dama (Co)	taurine	8	BovineHD0800028400	96129918	BovineHD0800028413	96181815	13	51898	deletion
BOV3118	N'Dama (Co)	taurine	12	BovineHD1200000187	936045	BovineHD1200000191	944850	5	8806	deletion
BOV3118	N'Dama (Co)	taurine	12	BovineHD1200020725	74533189	BovineHD1200020752	74589404	3	56216	deletion
BOV3118	N'Dama (Co)	taurine	13	BovineHD1300015289	53933240	BovineHD1300015307	53982995	19	49756	deletion
BOV3118	N'Dama (Co)	taurine	17	BovineHD1700007050	25056695	BovineHD1700007057	25119996	4	63302	deletion
BOV3118	N'Dama (Co)	taurine	17	BovineHD1700014416	50746686	BovineHD1700014431	50962760	10	216075	deletion
BOV3118	N'Dama (Co)	taurine	17	BovineHD1700014483	51115979	BovineHD1700021984	51216046	5	100068	deletion
BOV3118	N'Dama (Co)	taurine	24	BovineHD2400006672	24579328	BTA-57640-no-rs	24582206	3	2879	deletion
BOV3118	N'Dama (Co)	taurine	26	BovineHD2600009286	34296519	BovineHD2600009288	34299839	3	3321	deletion
BOV3118	N'Dama (Co)	taurine	2	BovineHD0200013459	46477034	BovineHD0200013462	46485436	4	8403	deletion
BOV3118	N'Dama (Co)	taurine	2	BovineHD0200037830	130197949	BovineHD0200037833	130204643	4	6695	deletion
BOV3118	N'Dama (Co)	taurine	3	BovineHD0300014267	46787845	BovineHD0300014271	46808604	5	20760	deletion
BOV3118	N'Dama (Co)	taurine	5	BovineHD0500035984	58817548	BovineHD0500016574	58864045	12	46498	deletion
BOV3118	N'Dama (Co)	taurine	6	Hapmap54823-rs29021261	44545708	BovineHD4100004836	44554322	7	8615	deletion
BOV3118	N'Dama (Co)	taurine	7	BovineHD0700003100	11869116	BovineHD0700003102	11876291	3	7176	deletion
BOV3118	N'Dama (Co)	taurine	7	BovineHD0700012619	43529725	BovineHD0700012621	43534836	3	5112	deletion
BOV3118	N'Dama (Co)	taurine	9	BovineHD0900001609	7335828	BovineHD0900001613	7347787	4	11960	deletion
BOV3118	N'Dama (Co)	taurine	9	BovineHD0900014842	53895094	BovineHD0900014846	53899150	5	4057	deletion
BOV3118	N'Dama (Co)	taurine	9	BovineHD0900018390	66599290	BovineHD0900018393	66620995	4	21706	deletion
BOV3118	N'Dama (Co)	taurine	10	BovineHD1000007216	22210588	BovineHD1000007239	22265016	23	54429	deletion
BOV3118	N'Dama (Co)	taurine	10	BovineHD1000007630	23208530	BovineHD1000007691	23413050	7	204521	deletion
BOV3118	N'Dama (Co)	taurine	10	BovineHD1000007715	23540925	BovineHD1000007761	23635452	6	94528	deletion
BOV3118	N'Dama (Co)	taurine	10	BovineHD1000007799	23800720	BovineHD1000007827	23876965	6	76246	deletion
BOV3118	N'Dama (Co)	taurine	10	BovineHD1000017565	60195930	BovineHD1000017570	60201542	6	5613	deletion
BOV3118	N'Dama (Co)	taurine	12	BovineHD1200017419	63443073	ARS-BFGL-NGS-59000	63477827	11	34755	deletion
BOV3118	N'Dama (Co)	taurine	12	BovineHD1200019801	72077746	BovineHD1200019825	72123747	9	46002	deletion
BOV3118	N'Dama (Co)	taurine	12	BovineHD1200028311	73363460	BovineHD1200020302	73375464	4	12005	deletion
BOV3118	N'Dama (Co)	taurine	12	BovineHD1200020562	74098496	BovineHD1200028373	74359566	6	261071	deletion
BOV3118	N'Dama (Co)	taurine	13	BovineHD1300023934	82499071	BovineHD1300023953	82550739	15	51669	deletion
BOV3118	N'Dama (Co)	taurine	15	BovineHD1500004427	17468170	BovineHD1500004431	17479571	5	11402	deletion
BOV3118	N'Dama (Co)	taurine	15	BovineHD1500012983	45994419	BovineHD1500012985	45997172	3	2754	deletion
BOV3118	N'Dama (Co)	taurine	15	BovineHD1500023198	79565725	BovineHD1500023202	79577470	3	11746	deletion
BOV3118	N'Dama (Co)	taurine	18	BovineHD1800003457	9741999	Hapmap58843-rs29022852	9752287	6	10289	deletion
BOV3118	N'Dama (Co)	taurine	23	BovineHD2300007059	25428298	BovineHD2300007068	25443589	10	15292	deletion
BOV3118	N'Dama (Co)	taurine	23	BovineHD2300007162	25846520	BovineHD2300007173	25866835	6	20316	deletion
BOV3118	N'Dama (Co)	taurine	23	BovineHD2300010651	36724427	BovineHD2300010656	36746951	6	22525	deletion
BOV3118	N'Dama (Co)	taurine	27	BovineHD2700006721	23922834	Hapmap54743-rs29013433	23928751	3	5918	deletion
BOV3118	N'Dama (Co)	taurine	27	BovineHD2700010180	35683855	BovineHD2700010193	35709901	14	26047	deletion
BOV3118	N'Dama (Co)	taurine	1	BovineHD0100012096	42342109	BovineHD0100012097	42352084	3	9976	duplication
BOV3118	N'Dama (Co)	taurine	1	BovineHD0100026003	91552097	BovineHD0100026007	91569610	6	17514	duplication
BOV3118	N'Dama (Co)	taurine	1	BovineHD4100000699	123031693	BovineHD0100034789	123038180	5	6488	duplication
BOV3118	N'Dama (Co)	taurine	1	BovineHD0100045174	154907480	BovineHD0100045203	154980467	31	72988	duplication
BOV3118	N'Dama (Co)	taurine	2	BovineHD0200012232	42246390	BovineHD0200012234	42254744	3	8355	duplication
BOV3118	N'Dama (Co)	taurine	3	BovineHD0300028672	99811044	BovineHD0300028677	99836774	5	25731	duplication
BOV3118	N'Dama (Co)	taurine	4	BovineHD0400023103	83429553	BovineHD0400023123	83452740	12	23188	duplication
BOV3118	N'Dama (Co)	taurine	5	BovineHD0500016690	59619562	BovineHD0500016694	59648377	4	28816	duplication
BOV3118	N'Dama (Co)	taurine	7	BovineHD0700017782	61740831	BovineHD0700017784	61743075	3	2245	duplication
BOV3118	N'Dama (Co)	taurine	9	BovineHD0900005512	20266777	BovineHD0900005514	20276106	3	9330	duplication
BOV3118	N'Dama (Co)	taurine	9	BovineHD0900023633	84493690	BovineHD0900023636	84499470	4	5781	duplication
BOV3118	N'Dama (Co)	taurine	10	BovineHD1000002605	7918858	BovineHD1000002608	7921408	3	2551	duplication
BOV3118	N'Dama (Co)	taurine	10	BovineHD1000007959	24275820	BovineHD1000007972	24299374	5	23555	duplication
BOV3118	N'Dama (Co)	taurine	12	BovineHD1200000607	2186924	BovineHD1200000616	2201087	10	14164	duplication
BOV3118	N'Dama (Co)	taurine	12	BovineHD1200014250	51622709	BovineHD1200014252	51624053	3	1345	duplication
BOV3118	N'Dama (Co)	taurine	12	BovineHD1200019360	70417334	BovineHD1200028177	70458250	6	40917	duplication
BOV3118	N'Dama (Co)	taurine	12	BovineHD1200020088	72728853	BovineHD1200020097	72742881	9	14029	duplication
BOV3118	N'Dama (Co)	taurine	12	BovineHD1200021086	75497057	BovineHD1200021104	75517838	7	20782	duplication
BOV3118	N'Dama (Co)	taurine	15	BovineHD1500023396	80275724	BovineHD1500023403	80299279	8	23556	duplication
BOV3118	N'Dama (Co)	taurine	15	BovineHD1500023439	80511026	BovineHD1500023507	80795701	19	284676	duplication
BOV3118	N'Dama (Co)	taurine	21	BovineHD2100012260	43022076	BovineHD2100012262	43026542	3	4467	duplication
BOV3118	N'Dama (Co)	taurine	23	BovineHD2300001328	5536097	BovineHD2300001343	5589510	18	53414	duplication
BOV3118	N'Dama (Co)	taurine	23	BovineHD2300008019	28486281	BovineHD2300015634	28494393	3	8113	duplication
BOV3118	N'Dama (Co)	taurine	24	BovineHD2400015259	53717531	BovineHD2400015275	53740573	16	23043	duplication
BOV3118	N'Dama (Co)	taurine	24	BTB-01625084	62411069	BovineHD2400018182	62431830	3	20762	duplication
BOV3118	N'Dama (Co)	taurine	28	BovineHD2800013513	2604878	BTB-02032980	2638563	3	33686	duplication
BOV3118	N'Dama (Co)	taurine	29	BovineHD2900012769	42450979	BovineHD2900012780	42473562	7	22584	duplication
BOV3118	N'Dama (Co)	taurine	29	BovineHD2900012811	42532912	BovineHD2900012820	42561300	5	28389	duplication
BOV3119	N'Dama (Co)	taurine	2	BovineHD0200013459	46477034	BovineHD0200013462	46485436	4	8403	deletion
BOV3119	N'Dama (Co)	taurine	2	BovineHD0200037831	130200917	BovineHD0200037833	130204643	3	3727	deletion
BOV3119	N'Dama (Co)	taurine	3	BovineHD0300016479	54382375	BovineHD0300036142	54522367	3	139993	deletion
BOV3119	N'Dama (Co)	taurine	5	BovineHD0500022647	79941263	Hapmap50921-BTA-24204	79954124	5	12862	deletion
BOV3119	N'Dama (Co)	taurine	5	BovineHD0500034145	117533059	BovineHD0500034153	117586036	8	52978	deletion
BOV3119	N'Dama (Co)	taurine	6	BovineHD0600015722	57448716	BovineHD0600015725	57464144	4	15429	deletion
BOV3119	N'Dama (Co)	taurine	6	BovineHD0600026715	96055154	BovineHD0600026718	96059367	4	4214	deletion
BOV3119	N'Dama (Co)	taurine	8	BovineHD0800028350	95919848	BovineHD0800028355	95942602	3	22755	deletion
BOV3119	N'Dama (Co)	taurine	8	BovineHD0800028364	95983063	BovineHD0800028373	96039953	10	56891	deletion
BOV3119	N'Dama (Co)	taurine	8	BovineHD0800028400	96129918	BovineHD0800028413	96181815	13	51898	deletion
BOV3119	N'Dama (Co)	taurine	9	BovineHD0900014841	53893533	BovineHD0900014846	53899150	6	5618	deletion
BOV3119	N'Dama (Co)	taurine	12	BovineHD1200000187	936045	BovineHD1200000191	944850	5	8806	deletion
BOV3119	N'Dama (Co)	taurine	12	BovineHD1200020098	72748544	BovineHD1200020124	72882991	11	134448	deletion
BOV3119	N'Dama (Co)	taurine	12	BovineHD1200020448	73767537	BovineHD1200020490	73863425	7	95889	deletion
BOV3119	N'Dama (Co)	taurine	12	BovineHD1200028382	74421681	BovineHD1200020752	74589404	7	167724	deletion
BOV3119	N'Dama (Co)	taurine	23	BovineHD2300007043	25341782	BovineHD2300007053	25361041	8	19260	deletion
BOV3119	N'Dama (Co)	taurine	24	BovineHD2400006672	24579328	BTA-57640-no-rs	24582206	3	2879	deletion
BOV3119	N'Dama (Co)	taurine	24	BTB-01625084	62411069	BovineHD2400018185	62448399	5	37331	deletion
BOV3119	N'Dama (Co)	taurine	27	BovineHD2700010178	35675200	BovineHD2700010193	35709901	16	34702	deletion
BOV3119	N'Dama (Co)	taurine	1	Hapmap41906-BTA-57339	140476945	BovineHD0100040162	140483441	4	6497	deletion
BOV3119	N'Dama (Co)	taurine	2	BovineHD0200021631	75425008	BovineHD0200021648	75464316	16	39309	deletion
BOV3119	N'Dama (Co)	taurine	3	BovineHD0300003932	11962808	BovineHD0300003934	11975091	3	12284	deletion
BOV3119	N'Dama (Co)	taurine	3	BovineHD0300014382	47205177	BTB-01537126	47227363	11	22187	deletion
BOV3119	N'Dama (Co)	taurine	5	BovineHD0500035984	58817548	BovineHD0500016574	58864045	12	46498	deletion
BOV3119	N'Dama (Co)	taurine	7	BovineHD0700008759	30948259	BovineHD0700008810	31143362	55	195104	deletion
BOV3119	N'Dama (Co)	taurine	9	BovineHD0900004854	17922604	BovineHD0900004859	17947471	5	24868	deletion
BOV3119	N'Dama (Co)	taurine	10	BovineHD1000007254	22299253	BovineHD1000007258	22305365	4	6113	deletion
BOV3119	N'Dama (Co)	taurine	10	BovineHD1000007630	23208530	BovineHD1000007691	23413050	7	204521	deletion
BOV3119	N'Dama (Co)	taurine	10	BovineHD1000007715	23540925	BovineHD1000007761	23635452	6	94528	deletion
BOV3119	N'Dama (Co)	taurine	11	BovineHD1100017047	59595643	BovineHD1100017051	59603949	4	8307	deletion
BOV3119	N'Dama (Co)	taurine	15	BovineHD4100011789	11393603	BovineHD1500002895	11420564	7	26962	deletion
BOV3119	N'Dama (Co)	taurine	15	BovineHD1500023198	79565725	BovineHD1500023218	79612403	5	46679	deletion
BOV3119	N'Dama (Co)	taurine	16	BovineHD1600001628	5738701	BovineHD1600001635	5752883	4	14183	deletion
BOV3119	N'Dama (Co)	taurine	17	BovineHD1700003822	13251399	BovineHD1700003824	13261699	3	10301	deletion
BOV3119	N'Dama (Co)	taurine	18	BovineHD1800014870	50556115	BovineHD1800014872	50558450	3	2336	deletion
BOV3119	N'Dama (Co)	taurine	20	BovineHD2000007401	24604314	BovineHD2000007406	24610181	6	5868	deletion
BOV3119	N'Dama (Co)	taurine	23	BovineHD2300008469	29682163	BovineHD2300008474	29694350	6	12188	deletion
BOV3119	N'Dama (Co)	taurine	27	BovineHD2700001986	6362916	ARS-BFGL-NGS-96496	6388642	6	25727	deletion
BOV3119	N'Dama (Co)	taurine	29	BovineHD2900004606	15602137	BovineHD2900004610	15624080	5	21944	deletion
BOV3119	N'Dama (Co)	taurine	29	BovineHD2900007880	26904527	BovineHD2900007902	26951446	17	46920	deletion
BOV3119	N'Dama (Co)	taurine	29	BovineHD2900015420	27363231	BovineHD2900008053	27405618	11	42388	deletion
BOV3119	N'Dama (Co)	taurine	1	BovineHD0100003843	12467588	BovineHD0100003845	12470824	4	3237	duplication
BOV3119	N'Dama (Co)	taurine	1	BovineHD0100021024	73230199	Hapmap41511-BTA-34652	73239166	3	8968	duplication
BOV3119	N'Dama (Co)	taurine	1	BovineHD0100026002	91547660	BovineHD0100026007	91569610	7	21951	duplication
BOV3119	N'Dama (Co)	taurine	1	BovineHD4100000699	123031693	BovineHD0100034789	123038180	5	6488	duplication
BOV3119	N'Dama (Co)	taurine	3	BovineHD0300007232	23098959	BovineHD0300007236	23112143	4	13185	duplication
BOV3119	N'Dama (Co)	taurine	3	BovineHD0300028672	99811044	BovineHD0300028677	99836774	5	25731	duplication
BOV3119	N'Dama (Co)	taurine	3	BovineHD0300032232	112054986	BTA-69557-no-rs	112073191	3	18206	duplication
BOV3119	N'Dama (Co)	taurine	4	BovineHD0400023103	83429553	BovineHD0400023115	83441209	8	11657	duplication
BOV3119	N'Dama (Co)	taurine	4	BovineHD0400023908	86336124	BovineHD0400023910	86340069	3	3946	duplication
BOV3119	N'Dama (Co)	taurine	4	BovineHD0400030140	106395416	BovineHD0400030142	106398878	3	3463	duplication
BOV3119	N'Dama (Co)	taurine	5	BovineHD0500036232	103313995	BovineHD0500029582	103421894	7	107900	duplication
BOV3119	N'Dama (Co)	taurine	7	ARS-BFGL-NGS-7600	2323494	BovineHD0700000631	2327827	5	4334	duplication
BOV3119	N'Dama (Co)	taurine	9	BovineHD0900015358	55990227	BovineHD0900015360	55995539	3	5313	duplication
BOV3119	N'Dama (Co)	taurine	10	BovineHD1000007896	24057642	BovineHD1000007922	24150282	9	92641	duplication
BOV3119	N'Dama (Co)	taurine	10	BovineHD1000008250	25265627	BovineHD1000008258	25297208	3	31582	duplication
BOV3119	N'Dama (Co)	taurine	10	BovineHD1000017565	60195930	BovineHD1000017570	60201542	6	5613	duplication
BOV3119	N'Dama (Co)	taurine	12	BovineHD1200014250	51622709	BovineHD1200014252	51624053	3	1345	duplication
BOV3119	N'Dama (Co)	taurine	12	BovineHD1200021086	75497057	BovineHD1200021134	75579245	8	82189	duplication
BOV3119	N'Dama (Co)	taurine	15	BovineHD1500000590	2556267	BovineHD1500000597	2576339	7	20073	duplication
BOV3119	N'Dama (Co)	taurine	15	BovineHD1500023439	80511026	BovineHD1500023503	80784038	18	273013	duplication
BOV3119	N'Dama (Co)	taurine	19	BovineHD1900013164	47173606	BovineHD1900013166	47208368	4	34763	duplication
BOV3119	N'Dama (Co)	taurine	21	BovineHD2100020897	71505398	BovineHD2100021458	71525965	3	20568	duplication
BOV3119	N'Dama (Co)	taurine	22	BovineHD2200006569	22572107	BovineHD2200006570	22574577	3	2471	duplication
BOV3119	N'Dama (Co)	taurine	22	BovineHD2200006696	22959920	BovineHD2200006707	22975030	12	15111	duplication
BOV3119	N'Dama (Co)	taurine	23	BTB-02011393	34673581	BovineHD2300015663	34698858	3	25278	duplication
BOV3119	N'Dama (Co)	taurine	28	BovineHD2800000886	2814450	BovineHD2800000890	2831697	5	17248	duplication
BOV3119	N'Dama (Co)	taurine	17	BovineHD1700018313	63655359	BovineHD1700018321	63668916	7	13558	duplication
BOV3121	N'Dama (Co)	taurine	1	BovineHD0100004885	16021282	BovineHD0100004887	16023240	3	1959	deletion
BOV3121	N'Dama (Co)	taurine	1	BovineHD4100000168	32134740	BovineHD0100009302	32142914	3	8175	deletion
BOV3121	N'Dama (Co)	taurine	5	BovineHD0500006524	22514133	BovineHD0500006529	22563988	6	49856	deletion
BOV3121	N'Dama (Co)	taurine	5	BovineHD0500034144	117524110	BovineHD0500034153	117586036	9	61927	deletion
BOV3121	N'Dama (Co)	taurine	6	BovineHD0600026715	96055154	BovineHD0600026718	96059367	4	4214	deletion
BOV3121	N'Dama (Co)	taurine	7	BovineHD0700033720	43487164	BovineHD0700012611	43498441	4	11278	deletion
BOV3121	N'Dama (Co)	taurine	8	BovineHD0800000770	2252209	BovineHD0800000772	2253891	3	1683	deletion
BOV3121	N'Dama (Co)	taurine	8	BovineHD0800028400	96129918	BovineHD0800028413	96181815	13	51898	deletion
BOV3121	N'Dama (Co)	taurine	10	BovineHD1000007274	22371549	BovineHD1000007277	22379850	4	8302	deletion
BOV3121	N'Dama (Co)	taurine	10	BovineHD1000010685	33749276	BovineHD1000010688	33753051	4	3776	deletion
BOV3121	N'Dama (Co)	taurine	12	BovineHD1200009422	32054331	BovineHD1200009462	32218347	17	164017	deletion
BOV3121	N'Dama (Co)	taurine	12	BovineHD1200020098	72748544	BovineHD1200020124	72882991	11	134448	deletion
BOV3121	N'Dama (Co)	taurine	12	BovineHD1200020836	74840021	BovineHD1200020930	75193156	18	353136	deletion
BOV3121	N'Dama (Co)	taurine	15	BovineHD1500023670	81301329	BovineHD1500023676	81311743	6	10415	deletion
BOV3121	N'Dama (Co)	taurine	17	BovineHD1700007050	25056695	BovineHD1700007057	25119996	4	63302	deletion
BOV3121	N'Dama (Co)	taurine	17	BovineHD1700014416	50746686	BovineHD1700014431	50962760	10	216075	deletion
BOV3121	N'Dama (Co)	taurine	17	BovineHD1700014483	51115979	BovineHD1700021984	51216046	5	100068	deletion
BOV3121	N'Dama (Co)	taurine	18	BovineHD1800017798	61714389	BovineHD1800017805	61768443	4	54055	deletion
BOV3121	N'Dama (Co)	taurine	18	BovineHD1800019186	65766249	BovineHD1800019187	65771834	3	5586	deletion
BOV3121	N'Dama (Co)	taurine	23	BovineHD2300008003	28442281	BovineHD2300008012	28469826	5	27546	deletion
BOV3121	N'Dama (Co)	taurine	1	BovineHD0100007908	26637180	BovineHD0100007910	26639475	3	2296	deletion
BOV3121	N'Dama (Co)	taurine	1	BovineHD0100013786	48879587	BovineHD0100013789	48887700	4	8114	deletion
BOV3121	N'Dama (Co)	taurine	1	BovineHD0100020230	70761742	BovineHD0100020242	70781667	11	19926	deletion
BOV3121	N'Dama (Co)	taurine	1	BovineHD0100028879	101150641	BovineHD0100028881	101157018	3	6378	deletion
BOV3121	N'Dama (Co)	taurine	3	BovineHD0300000167	776764	ARS-BFGL-NGS-67047	787371	4	10608	deletion
BOV3121	N'Dama (Co)	taurine	3	BovineHD0300013926	45691099	BovineHD0300013928	45699894	3	8796	deletion
BOV3121	N'Dama (Co)	taurine	4	BovineHD0400010246	36549720	BovineHD0400010252	36563030	8	13311	deletion
BOV3121	N'Dama (Co)	taurine	4	BovineHD0400024895	89913176	BovineHD0400024899	89922624	6	9449	deletion
BOV3121	N'Dama (Co)	taurine	4	BovineHD0400031196	108988241	BovineHD0400031215	109051121	20	62881	deletion
BOV3121	N'Dama (Co)	taurine	5	BovineHD0500010784	37763785	BovineHD0500010786	37766098	3	2314	deletion
BOV3121	N'Dama (Co)	taurine	5	BovineHD0500022647	79941263	Hapmap50921-BTA-24204	79954124	5	12862	deletion
BOV3121	N'Dama (Co)	taurine	6	BovineHD0600000245	1069734	BovineHD0600000254	1100413	10	30680	deletion
BOV3121	N'Dama (Co)	taurine	6	BovineHD0600009615	34465561	BovineHD0600009619	34486562	5	21002	deletion
BOV3121	N'Dama (Co)	taurine	6	BovineHD0600014339	51983327	BovineHD0600014342	51990737	5	7411	deletion
BOV3121	N'Dama (Co)	taurine	7	BovineHD0700012438	42745346	BovineHD0700012450	42794656	10	49311	deletion
BOV3121	N'Dama (Co)	taurine	7	BovineHD0700023070	78798333	BTB-01339206	78822792	9	24460	deletion
BOV3121	N'Dama (Co)	taurine	7	BovineHD0700025570	87113645	BovineHD0700025573	87133023	5	19379	deletion
BOV3121	N'Dama (Co)	taurine	8	BovineHD0800009788	32546429	BovineHD0800009791	32567704	4	21276	deletion
BOV3121	N'Dama (Co)	taurine	8	BovineHD0800010020	33499087	BovineHD0800010026	33522361	6	23275	deletion
BOV3121	N'Dama (Co)	taurine	8	BovineHD0800016074	53497939	BovineHD0800016079	53510901	6	12963	deletion
BOV3121	N'Dama (Co)	taurine	8	BovineHD0800028364	95983063	BovineHD0800028376	96060313	13	77251	deletion
BOV3121	N'Dama (Co)	taurine	8	BovineHD0800028709	97193709	BovineHD0800028713	97206785	6	13077	deletion
BOV3121	N'Dama (Co)	taurine	9	BovineHD0900001236	5933569	BovineHD0900001242	5954531	7	20963	deletion
BOV3121	N'Dama (Co)	taurine	9	BovineHD0900018390	66599290	BovineHD0900018393	66620995	4	21706	deletion
BOV3121	N'Dama (Co)	taurine	10	BovineHD1000007896	24057642	BovineHD1000030566	24285616	14	227975	deletion
BOV3121	N'Dama (Co)	taurine	11	BovineHD1100015326	52294718	BovineHD1100015330	52311724	5	17007	deletion
BOV3121	N'Dama (Co)	taurine	11	BovineHD1100016466	56609621	BovineHD1100016468	56631335	4	21715	deletion
BOV3121	N'Dama (Co)	taurine	12	BovineHD1200000101	621640	BovineHD1200000103	631466	4	9827	deletion
BOV3121	N'Dama (Co)	taurine	12	BovineHD1200000257	1162140	BovineHD1200000264	1185172	8	23033	deletion
BOV3121	N'Dama (Co)	taurine	12	BovineHD1200019808	72084609	BovineHD1200019825	72123747	8	39139	deletion
BOV3121	N'Dama (Co)	taurine	13	BovineHD1300008993	30833801	BovineHD1300008996	30847872	4	14072	deletion
BOV3121	N'Dama (Co)	taurine	14	BovineHD1400001780	6656054	BovineHD1400001784	6665921	6	9868	deletion
BOV3121	N'Dama (Co)	taurine	14	BovineHD1400015894	57112535	BovineHD1400015898	57129200	5	16666	deletion
BOV3121	N'Dama (Co)	taurine	14	BovineHD1400016908	60970673	BovineHD1400016913	60977794	5	7122	deletion
BOV3121	N'Dama (Co)	taurine	17	BovineHD1700007519	26651785	BovineHD1700007523	26675024	5	23240	deletion
BOV3121	N'Dama (Co)	taurine	18	BovineHD1800003457	9741999	BovineHD1800003461	9746255	5	4257	deletion
BOV3121	N'Dama (Co)	taurine	19	BovineHD1900000916	3895190	BovineHD1900000927	3919885	11	24696	deletion
BOV3121	N'Dama (Co)	taurine	20	BovineHD2000008526	28890282	BovineHD2000008528	28892706	3	2425	deletion
BOV3121	N'Dama (Co)	taurine	23	BovineHD2300000392	2173927	BovineHD2300000399	2200892	11	26966	deletion
BOV3121	N'Dama (Co)	taurine	23	ARS-BFGL-NGS-116595	21331843	BovineHD2300005606	21348586	8	16744	deletion
BOV3121	N'Dama (Co)	taurine	28	BovineHD2800006224	23800844	BovineHD2800006227	23802833	4	1990	deletion
BOV3121	N'Dama (Co)	taurine	3	BovineHD0300016420	54251564	BovineHD0300016424	54253993	5	2430	duplication
BOV3121	N'Dama (Co)	taurine	3	BovineHD0300028672	99811044	BovineHD0300028677	99836774	5	25731	duplication
BOV3121	N'Dama (Co)	taurine	5	BovineHD0500034795	119196644	BovineHD0500034805	119234484	12	37841	duplication
BOV3121	N'Dama (Co)	taurine	10	BovineHD1000008234	25231436	BovineHD1000008258	25297208	4	65773	duplication
BOV3121	N'Dama (Co)	taurine	12	BovineHD1200019483	71032212	BovineHD1200019502	71173494	4	141283	duplication
BOV3121	N'Dama (Co)	taurine	12	BovineHD1200020475	73811041	BovineHD1200028373	74359566	14	548526	duplication
BOV3121	N'Dama (Co)	taurine	12	BovineHD1200028434	75404936	BovineHD1200021104	75517838	11	112903	duplication
BOV3121	N'Dama (Co)	taurine	15	BovineHD1500023439	80511026	BovineHD1500023507	80795701	19	284676	duplication
BOV3121	N'Dama (Co)	taurine	17	BovineHD1700018313	63655359	BovineHD1700018319	63665609	5	10251	duplication
BOV3121	N'Dama (Co)	taurine	20	ARS-BFGL-NGS-99194	61764939	BovineHD2000017335	61779174	8	14236	duplication
BOV3121	N'Dama (Co)	taurine	29	BovineHD2900012811	42532912	BovineHD2900012822	42567601	6	34690	duplication
BOV3121	N'Dama (Co)	taurine	5	BovineHD0500029573	103363431	BovineHD0500029582	103421894	4	58464	duplication
BOV3122	N'Dama (Co)	taurine	1	BovineHD0100022027	76468213	BovineHD0100022029	76470326	3	2114	deletion
BOV3122	N'Dama (Co)	taurine	1	BovineHD0100023862	83218713	BovineHD0100023866	83238102	5	19390	deletion
BOV3122	N'Dama (Co)	taurine	3	BovineHD0300002848	8635643	BovineHD0300002854	8649652	3	14010	deletion
BOV3122	N'Dama (Co)	taurine	5	BovineHD0500006524	22514133	BovineHD0500006529	22563988	6	49856	deletion
BOV3122	N'Dama (Co)	taurine	5	BovineHD0500034144	117524110	BovineHD0500034153	117586036	9	61927	deletion
BOV3122	N'Dama (Co)	taurine	6	BovineHD0600015722	57448716	BovineHD0600015725	57464144	4	15429	deletion
BOV3122	N'Dama (Co)	taurine	7	BovineHD0700029074	99322117	BovineHD0700029077	99328261	4	6145	deletion
BOV3122	N'Dama (Co)	taurine	12	BovineHD1200000187	936045	BovineHD1200000191	944850	5	8806	deletion
BOV3122	N'Dama (Co)	taurine	12	BovineHD1200019362	70435829	BovineHD1200028177	70458250	4	22422	deletion
BOV3122	N'Dama (Co)	taurine	12	BovineHD1200020632	74302958	BovineHD1200028373	74359566	3	56609	deletion
BOV3122	N'Dama (Co)	taurine	17	BovineHD1700014416	50746686	BovineHD1700014431	50962760	10	216075	deletion
BOV3122	N'Dama (Co)	taurine	17	BovineHD1700014483	51115979	BovineHD1700014495	51370688	6	254710	deletion
BOV3122	N'Dama (Co)	taurine	18	BovineHD1800003457	9741999	Hapmap58843-rs29022852	9752287	6	10289	deletion
BOV3122	N'Dama (Co)	taurine	18	BovineHD1800019186	65766249	BovineHD1800019187	65771834	3	5586	deletion
BOV3122	N'Dama (Co)	taurine	23	BovineHD2300005602	21340123	BovineHD2300005605	21346339	4	6217	deletion
BOV3122	N'Dama (Co)	taurine	23	BovineHD2300008832	30544966	BovineHD2300008835	30548742	3	3777	deletion
BOV3122	N'Dama (Co)	taurine	1	BovineHD0100039739	139215807	BovineHD0100039741	139221702	3	5896	deletion
BOV3122	N'Dama (Co)	taurine	2	BovineHD0200021631	75425008	BovineHD0200021647	75460843	15	35836	deletion
BOV3122	N'Dama (Co)	taurine	3	BovineHD0300014267	46787845	BovineHD0300014271	46808604	5	20760	deletion
BOV3122	N'Dama (Co)	taurine	3	BovineHD0300033115	114496211	BovineHD4100002504	114502430	4	6220	deletion
BOV3122	N'Dama (Co)	taurine	4	BovineHD0400023247	83936446	BovineHD0400023250	83942707	4	6262	deletion
BOV3122	N'Dama (Co)	taurine	5	BovineHD0500001178	4520002	BovineHD0500001180	4531901	5	11900	deletion
BOV3122	N'Dama (Co)	taurine	5	BovineHD0500016565	58824093	BovineHD0500016574	58864045	11	39953	deletion
BOV3122	N'Dama (Co)	taurine	5	BovineHD0500022647	79941263	Hapmap50921-BTA-24204	79954124	5	12862	deletion
BOV3122	N'Dama (Co)	taurine	6	BovineHD0600008336	29921021	BovineHD0600008389	30148548	51	227528	deletion
BOV3122	N'Dama (Co)	taurine	6	BovineHD0600021017	75530604	BovineHD0600021054	75647889	40	117286	deletion
BOV3122	N'Dama (Co)	taurine	7	BovineHD0700012438	42745346	BovineHD0700012446	42770483	7	25138	deletion
BOV3122	N'Dama (Co)	taurine	8	BovineHD0800028369	96007926	BovineHD0800028373	96039953	5	32028	deletion
BOV3122	N'Dama (Co)	taurine	8	BovineHD0800028402	96143986	BovineHD0800028412	96173001	10	29016	deletion
BOV3122	N'Dama (Co)	taurine	9	BovineHD0900003715	14205955	BovineHD0900003718	14209003	3	3049	deletion
BOV3122	N'Dama (Co)	taurine	9	BovineHD0900008404	30933440	BovineHD0900008418	30972803	15	39364	deletion
BOV3122	N'Dama (Co)	taurine	10	BovineHD1000000062	387457	BovineHD1000000083	428614	22	41158	deletion
BOV3122	N'Dama (Co)	taurine	10	BovineHD1000007274	22371549	BovineHD1000007276	22377346	3	5798	deletion
BOV3122	N'Dama (Co)	taurine	10	BovineHD1000007959	24275820	BovineHD1000030566	24285616	3	9797	deletion
BOV3122	N'Dama (Co)	taurine	10	BovineHD1000012003	38876893	BTB-01288298	38909882	17	32990	deletion
BOV3122	N'Dama (Co)	taurine	11	ARS-BFGL-NGS-112791	51741896	BovineHD1100015235	51763076	9	21181	deletion
BOV3122	N'Dama (Co)	taurine	11	BovineHD1100015456	52985065	BovineHD1100015461	53002043	6	16979	deletion
BOV3122	N'Dama (Co)	taurine	12	BovineHD1200012073	43170665	BovineHD1200012080	43196111	7	25447	deletion
BOV3122	N'Dama (Co)	taurine	14	BovineHD1400001780	6656054	BovineHD1400001784	6665921	6	9868	deletion
BOV3122	N'Dama (Co)	taurine	15	BovineHD1500019950	69148715	BovineHD1500019966	69175593	17	26879	deletion
BOV3122	N'Dama (Co)	taurine	17	BovineHD1700007726	27315502	BovineHD1700007736	27349210	12	33709	deletion
BOV3122	N'Dama (Co)	taurine	23	BovineHD2300008252	29055896	BovineHD2300008262	29096015	5	40120	deletion
BOV3122	N'Dama (Co)	taurine	23	BovineHD2300008469	29682163	BovineHD2300008474	29694350	6	12188	deletion
BOV3122	N'Dama (Co)	taurine	24	BovineHD2400009171	33291654	BovineHD2400009176	33297727	6	6074	deletion
BOV3122	N'Dama (Co)	taurine	27	BovineHD2700010180	35683855	BovineHD2700010193	35709901	14	26047	deletion
BOV3122	N'Dama (Co)	taurine	28	BovineHD2800005307	19606909	BovineHD2800005313	19622546	8	15638	deletion
BOV3122	N'Dama (Co)	taurine	29	BovineHD2900007880	26904527	BovineHD2900007902	26951446	17	46920	deletion
BOV3122	N'Dama (Co)	taurine	1	BovineHD0100026003	91552097	BovineHD0100026007	91569610	6	17514	duplication
BOV3122	N'Dama (Co)	taurine	4	BovineHD0400012361	45054839	BovineHD0400012364	45072215	4	17377	duplication
BOV3122	N'Dama (Co)	taurine	4	BovineHD0400030853	108163106	BovineHD0400030856	108171759	4	8654	duplication
BOV3122	N'Dama (Co)	taurine	5	BovineHD0500011904	41734176	BovineHD0500011907	41751952	3	17777	duplication
BOV3122	N'Dama (Co)	taurine	5	BTB-02067717	59364363	BovineHD0500016694	59648377	22	284015	duplication
BOV3122	N'Dama (Co)	taurine	5	BovineHD0500029357	102487072	BovineHD0500029361	102495087	4	8016	duplication
BOV3122	N'Dama (Co)	taurine	5	BovineHD0500033265	115039452	BovineHD0500033274	115061022	7	21571	duplication
BOV3122	N'Dama (Co)	taurine	6	BovineHD0600023382	85017112	BovineHD0600023404	85093387	21	76276	duplication
BOV3122	N'Dama (Co)	taurine	7	BovineHD0700002651	10114637	BovineHD0700002662	10144881	8	30245	duplication
BOV3122	N'Dama (Co)	taurine	7	BovineHD0700033531	10563303	BovineHD0700002797	10694006	12	130704	duplication
BOV3122	N'Dama (Co)	taurine	10	BovineHD1000008250	25265627	BovineHD1000008258	25297208	3	31582	duplication
BOV3122	N'Dama (Co)	taurine	10	BovineHD1000031279	26896185	BovineHD1000008786	26906837	8	10653	duplication
BOV3122	N'Dama (Co)	taurine	11	BovineHD1100000263	796403	BTB-01701204	797650	3	1248	duplication
BOV3122	N'Dama (Co)	taurine	12	BovineHD1200019394	70613749	BovineHD1200019419	70723087	8	109339	duplication
BOV3122	N'Dama (Co)	taurine	12	BovineHD1200020163	73001857	BovineHD1200020295	73345563	9	343707	duplication
BOV3122	N'Dama (Co)	taurine	12	BovineHD1200020311	73401154	BovineHD1200020358	73564769	5	163616	duplication
BOV3122	N'Dama (Co)	taurine	15	BovineHD1500000302	1283623	BovineHD1500000306	1297000	3	13378	duplication
BOV3122	N'Dama (Co)	taurine	15	BovineHD1500000591	2557972	BovineHD1500000597	2576339	6	18368	duplication
BOV3122	N'Dama (Co)	taurine	15	BovineHD1500013202	46605212	BovineHD1500013248	46666188	18	60977	duplication
BOV3122	N'Dama (Co)	taurine	15	BovineHD1500013357	46838495	BovineHD1500013399	46975690	14	137196	duplication
BOV3122	N'Dama (Co)	taurine	15	BovineHD1500023455	80573351	BovineHD1500023491	80743769	13	170419	duplication
BOV3122	N'Dama (Co)	taurine	17	BovineHD1700018313	63655359	BovineHD1700018321	63668916	7	13558	duplication
BOV3122	N'Dama (Co)	taurine	21	BovineHD2100006002	20534831	BovineHD2100006010	20549074	4	14244	duplication
BOV3123	N'Dama (Co)	taurine	1	BovineHD4100000168	32134740	BovineHD0100009302	32142914	3	8175	deletion
BOV3123	N'Dama (Co)	taurine	1	BovineHD0100023862	83218713	BovineHD0100023866	83238102	5	19390	deletion
BOV3123	N'Dama (Co)	taurine	1	BovineHD0100047110	93730576	BovineHD0100026605	93819471	10	88896	deletion
BOV3123	N'Dama (Co)	taurine	5	BovineHD0500006524	22514133	BovineHD0500006529	22563988	6	49856	deletion
BOV3123	N'Dama (Co)	taurine	5	BovineHD0500022647	79941263	Hapmap50921-BTA-24204	79954124	5	12862	deletion
BOV3123	N'Dama (Co)	taurine	5	BovineHD0500034144	117524110	BovineHD0500034153	117586036	9	61927	deletion
BOV3123	N'Dama (Co)	taurine	6	BovineHD0600015722	57448716	BovineHD0600015725	57464144	4	15429	deletion
BOV3123	N'Dama (Co)	taurine	7	BovineHD0700033609	18531324	BovineHD0700005194	18562682	6	31359	deletion
BOV3123	N'Dama (Co)	taurine	8	BovineHD0800028400	96129918	BovineHD0800028413	96181815	13	51898	deletion
BOV3123	N'Dama (Co)	taurine	10	BovineHD1000031198	23203395	BovineHD1000007632	23222741	4	19347	deletion
BOV3123	N'Dama (Co)	taurine	11	BovineHD1100027370	93896609	BovineHD1100027376	93922796	6	26188	deletion
BOV3123	N'Dama (Co)	taurine	12	BovineHD1200000187	936045	BovineHD1200000191	944850	5	8806	deletion
BOV3123	N'Dama (Co)	taurine	17	BovineHD1700014416	50746686	BovineHD1700014431	50962760	10	216075	deletion
BOV3123	N'Dama (Co)	taurine	18	BovineHD1800017806	61781777	BovineHD1800017816	61835029	8	53253	deletion
BOV3123	N'Dama (Co)	taurine	18	BovineHD1800019875	61894649	BovineHD1800017834	61918012	6	23364	deletion
BOV3123	N'Dama (Co)	taurine	2	BovineHD0200021631	75425008	BovineHD0200021648	75464316	16	39309	deletion
BOV3123	N'Dama (Co)	taurine	3	BovineHD0300014382	47205177	BTB-01537126	47227363	11	22187	deletion
BOV3123	N'Dama (Co)	taurine	4	BovineHD0400016039	58972371	UA-IFASA-1608	58998553	5	26183	deletion
BOV3123	N'Dama (Co)	taurine	4	BovineHD0400027595	98509760	BovineHD4100003164	98522819	6	13060	deletion
BOV3123	N'Dama (Co)	taurine	5	BovineHD0500014390	49997535	BTA-95484-no-rs	49999826	3	2292	deletion
BOV3123	N'Dama (Co)	taurine	5	BovineHD0500016604	59041454	BovineHD0500036002	59215089	15	173636	deletion
BOV3123	N'Dama (Co)	taurine	6	BovineHD0600000246	1072995	BovineHD0600000254	1100413	9	27419	deletion
BOV3123	N'Dama (Co)	taurine	6	BovineHD0600000379	1520054	BovineHD0600000385	1540046	7	19993	deletion
BOV3123	N'Dama (Co)	taurine	6	BovineHD0600000778	3089088	BovineHD0600000783	3099852	7	10765	deletion
BOV3123	N'Dama (Co)	taurine	8	BovineHD0800028364	95983063	BovineHD0800028373	96039953	10	56891	deletion
BOV3123	N'Dama (Co)	taurine	9	BovineHD0900018390	66599290	BovineHD0900018393	66620995	4	21706	deletion
BOV3123	N'Dama (Co)	taurine	10	BovineHD1000007274	22371549	BovineHD1000007276	22377346	3	5798	deletion
BOV3123	N'Dama (Co)	taurine	10	BovineHD1000012003	38876893	BTB-01288298	38909882	17	32990	deletion
BOV3123	N'Dama (Co)	taurine	12	BovineHD1200000022	138378	BovineHD1200000024	166654	4	28277	deletion
BOV3123	N'Dama (Co)	taurine	12	BovineHD1200012073	43170665	BovineHD1200012080	43196111	7	25447	deletion
BOV3123	N'Dama (Co)	taurine	12	BovineHD1200020442	73754154	BovineHD1200020490	73863425	8	109272	deletion
BOV3123	N'Dama (Co)	taurine	13	BovineHD1300015300	53960344	BovineHD1300015307	53982995	8	22652	deletion
BOV3123	N'Dama (Co)	taurine	13	ARS-BFGL-NGS-11074	82513961	BovineHD1300023953	82550739	13	36779	deletion
BOV3123	N'Dama (Co)	taurine	14	BovineHD1400014999	53212076	BovineHD1400015006	53227684	8	15609	deletion
BOV3123	N'Dama (Co)	taurine	15	BovineHD1500023198	79565725	BovineHD1500023217	79608073	4	42349	deletion
BOV3123	N'Dama (Co)	taurine	17	BovineHD1700003926	13832793	BovineHD1700003931	13853542	7	20750	deletion
BOV3123	N'Dama (Co)	taurine	18	BovineHD1800003457	9741999	Hapmap58843-rs29022852	9752287	6	10289	deletion
BOV3123	N'Dama (Co)	taurine	19	BovineHD1900000916	3895190	BovineHD1900000926	3918888	10	23699	deletion
BOV3123	N'Dama (Co)	taurine	23	BovineHD2300008257	29078825	BovineHD2300008263	29097085	4	18261	deletion
BOV3123	N'Dama (Co)	taurine	23	BovineHD2300008469	29682163	BovineHD2300008474	29694350	6	12188	deletion
BOV3123	N'Dama (Co)	taurine	28	BovineHD2800005835	22085091	BovineHD2800005838	22111800	4	26710	deletion
BOV3123	N'Dama (Co)	taurine	1	BovineHD4100000699	123031693	BovineHD0100034789	123038180	5	6488	duplication
BOV3123	N'Dama (Co)	taurine	1	BovineHD0100038521	135458215	BovineHD0100038526	135462212	6	3998	duplication
BOV3123	N'Dama (Co)	taurine	3	BovineHD0300023995	83945107	BovineHD0300024000	83971202	4	26096	duplication
BOV3123	N'Dama (Co)	taurine	3	BovineHD0300035052	119907903	BovineHD0300035705	119923307	6	15405	duplication
BOV3123	N'Dama (Co)	taurine	4	BovineHD0400001016	3960146	BovineHD0400001020	3964764	4	4619	duplication
BOV3123	N'Dama (Co)	taurine	4	BovineHD0400023095	83409962	BovineHD0400023107	83434982	5	25021	duplication
BOV3123	N'Dama (Co)	taurine	4	BovineHD0400030161	106429610	BovineHD0400030185	106497211	3	67602	duplication
BOV3123	N'Dama (Co)	taurine	5	BovineHD0500016674	59496240	BovineHD0500016691	59627471	14	131232	duplication
BOV3123	N'Dama (Co)	taurine	6	BovineHD0600000797	3190744	BovineHD0600000803	3217181	7	26438	duplication
BOV3123	N'Dama (Co)	taurine	6	BovineHD0600023382	85017112	BovineHD0600023404	85093387	21	76276	duplication
BOV3123	N'Dama (Co)	taurine	8	BovineHD0800021935	73006747	BTB-00352963	73011355	3	4609	duplication
BOV3123	N'Dama (Co)	taurine	8	BovineHD0800028000	94589043	BovineHD0800028002	94597737	3	8695	duplication
BOV3123	N'Dama (Co)	taurine	9	BovineHD0900005512	20266777	BovineHD0900005514	20276106	3	9330	duplication
BOV3123	N'Dama (Co)	taurine	9	BovineHD0900015846	57959072	BovineHD0900015853	57970391	8	11320	duplication
BOV3123	N'Dama (Co)	taurine	10	BovineHD1000008250	25265627	BovineHD1000008258	25297208	3	31582	duplication
BOV3123	N'Dama (Co)	taurine	10	BovineHD1000010639	33571539	BovineHD1000010641	33574679	3	3141	duplication
BOV3123	N'Dama (Co)	taurine	11	BovineHD1100000742	2105571	ARS-BFGL-NGS-114980	2108830	4	3260	duplication
BOV3123	N'Dama (Co)	taurine	12	BovineHD1200011676	41171024	BovineHD1200011678	41175187	3	4164	duplication
BOV3123	N'Dama (Co)	taurine	12	BovineHD4100009570	43806999	BovineHD1200012208	43818074	4	11076	duplication
BOV3123	N'Dama (Co)	taurine	12	BovineHD1200014249	51616642	BovineHD1200014252	51624053	4	7412	duplication
BOV3123	N'Dama (Co)	taurine	12	BovineHD1200020094	72739627	BovineHD1200020098	72748544	5	8918	duplication
BOV3123	N'Dama (Co)	taurine	12	BovineHD1200028439	75462926	BovineHD1200021104	75517838	9	54913	duplication
BOV3123	N'Dama (Co)	taurine	15	BovineHD1500000590	2556267	BovineHD1500000597	2576339	7	20073	duplication
BOV3123	N'Dama (Co)	taurine	15	BovineHD1500013374	46898690	BovineHD1500013399	46975690	11	77001	duplication
BOV3123	N'Dama (Co)	taurine	15	BovineHD1500022716	77993255	BovineHD1500022720	78011469	4	18215	duplication
BOV3123	N'Dama (Co)	taurine	16	BovineHD1600022030	76436156	BovineHD4100012749	76443995	3	7840	duplication
BOV3123	N'Dama (Co)	taurine	17	BovineHD1700003465	12047666	BovineHD1700003467	12054127	3	6462	duplication
BOV3123	N'Dama (Co)	taurine	23	BovineHD2300008328	29263908	BovineHD2300008351	29320903	17	56996	duplication
BOV3123	N'Dama (Co)	taurine	24	BovineHD2400015261	53721860	BovineHD2400015275	53740573	14	18714	duplication
BOV3123	N'Dama (Co)	taurine	29	BovineHD2900008161	27757297	BovineHD2900008167	27773278	5	15982	duplication
BOV3123	N'Dama (Co)	taurine	17	BovineHD1700018318	63659471	BovineHD1700018321	63668916	4	9446	duplication
BOV3124	N'Dama (Co)	taurine	1	BovineHD0100023863	83223031	BovineHD0100023866	83238102	4	15072	deletion
BOV3124	N'Dama (Co)	taurine	5	BovineHD0500006524	22514133	BovineHD0500006529	22563988	6	49856	deletion
BOV3124	N'Dama (Co)	taurine	5	BovineHD0500022647	79941263	Hapmap50921-BTA-24204	79954124	5	12862	deletion
BOV3124	N'Dama (Co)	taurine	5	BovineHD0500034145	117533059	BovineHD0500034153	117586036	8	52978	deletion
BOV3124	N'Dama (Co)	taurine	6	BovineHD0600015722	57448716	BovineHD0600015725	57464144	4	15429	deletion
BOV3124	N'Dama (Co)	taurine	6	BovineHD0600018205	65940020	BovineHD0600018208	65961129	3	21110	deletion
BOV3124	N'Dama (Co)	taurine	7	BovineHD0700033720	43487164	BovineHD0700012611	43498441	4	11278	deletion
BOV3124	N'Dama (Co)	taurine	8	BovineHD0800004015	12459571	BovineHD0800004022	12498395	7	38825	deletion
BOV3124	N'Dama (Co)	taurine	8	BovineHD0800028400	96129918	BovineHD0800028413	96181815	13	51898	deletion
BOV3124	N'Dama (Co)	taurine	10	BovineHD1000007904	24081861	BovineHD1000007922	24150282	3	68422	deletion
BOV3124	N'Dama (Co)	taurine	10	BovineHD1000007959	24275820	BovineHD1000030566	24285616	3	9797	deletion
BOV3124	N'Dama (Co)	taurine	12	BovineHD1200028382	74421681	BovineHD1200020752	74589404	7	167724	deletion
BOV3124	N'Dama (Co)	taurine	12	BovineHD1200020836	74840021	BovineHD1200020892	75017633	13	177613	deletion
BOV3124	N'Dama (Co)	taurine	13	BovineHD1300015289	53933240	BovineHD1300015307	53982995	19	49756	deletion
BOV3124	N'Dama (Co)	taurine	17	BovineHD1700007050	25056695	BovineHD1700007057	25119996	4	63302	deletion
BOV3124	N'Dama (Co)	taurine	17	BovineHD1700014416	50746686	BovineHD1700014426	50800662	6	53977	deletion
BOV3124	N'Dama (Co)	taurine	17	BovineHD1700014483	51115979	BovineHD1700021984	51216046	5	100068	deletion
BOV3124	N'Dama (Co)	taurine	18	BovineHD1800017806	61781777	BovineHD1800017816	61835029	8	53253	deletion
BOV3124	N'Dama (Co)	taurine	18	BovineHD1800017831	61898550	BovineHD1800017834	61918012	5	19463	deletion
BOV3124	N'Dama (Co)	taurine	23	BovineHD2300008257	29078825	BovineHD2300008263	29097085	4	18261	deletion
BOV3124	N'Dama (Co)	taurine	1	BovineHD0100007365	24888509	BovineHD0100007371	24913436	7	24928	deletion
BOV3124	N'Dama (Co)	taurine	2	BovineHD0200040833	136749793	BovineHD0200040086	136776410	3	26618	deletion
BOV3124	N'Dama (Co)	taurine	3	BovineHD0300014268	46799485	BovineHD0300014271	46808604	4	9120	deletion
BOV3124	N'Dama (Co)	taurine	4	BovineHD0400023172	83587950	BovineHD0400023175	83593578	5	5629	deletion
BOV3124	N'Dama (Co)	taurine	5	BovineHD0500001178	4520002	BovineHD0500001180	4531901	5	11900	deletion
BOV3124	N'Dama (Co)	taurine	5	BovineHD0500016683	59560497	BovineHD0500016689	59612173	7	51677	deletion
BOV3124	N'Dama (Co)	taurine	9	BovineHD0900002130	8853783	BovineHD0900002146	8892987	17	39205	deletion
BOV3124	N'Dama (Co)	taurine	9	BovineHD0900004854	17922604	BovineHD0900004859	17947471	5	24868	deletion
BOV3124	N'Dama (Co)	taurine	10	BovineHD1000007274	22371549	BovineHD1000007277	22379850	4	8302	deletion
BOV3124	N'Dama (Co)	taurine	10	BovineHD1000008044	24587769	BovineHD1000008048	24604106	3	16338	deletion
BOV3124	N'Dama (Co)	taurine	11	ARS-BFGL-NGS-112791	51741896	BovineHD1100015235	51763076	9	21181	deletion
BOV3124	N'Dama (Co)	taurine	11	BovineHD1100015456	52985065	BovineHD1100015461	53002043	6	16979	deletion
BOV3124	N'Dama (Co)	taurine	12	BovineHD1200012072	43164746	BovineHD1200012080	43196111	8	31366	deletion
BOV3124	N'Dama (Co)	taurine	12	BovineHD1200019801	72077746	BovineHD1200019825	72123747	9	46002	deletion
BOV3124	N'Dama (Co)	taurine	12	BovineHD1200020448	73767537	BovineHD1200020490	73863425	7	95889	deletion
BOV3124	N'Dama (Co)	taurine	15	BovineHD1500010677	38801464	BovineHD1500010680	38812237	5	10774	deletion
BOV3124	N'Dama (Co)	taurine	15	BovineHD1500023145	79382459	BovineHD1500023147	79385887	3	3429	deletion
BOV3124	N'Dama (Co)	taurine	15	BovineHD1500023198	79565725	BovineHD1500023217	79608073	4	42349	deletion
BOV3124	N'Dama (Co)	taurine	18	BovineHD1800003457	9741999	Hapmap58843-rs29022852	9752287	6	10289	deletion
BOV3124	N'Dama (Co)	taurine	23	BovineHD2300007060	25429469	BovineHD2300007066	25440853	7	11385	deletion
BOV3124	N'Dama (Co)	taurine	23	BovineHD2300008470	29684098	BovineHD2300008474	29694350	5	10253	deletion
BOV3124	N'Dama (Co)	taurine	1	BovineHD0100005382	17863776	BovineHD0100005384	17865640	3	1865	duplication
BOV3124	N'Dama (Co)	taurine	1	BovineHD4100000699	123031693	BovineHD0100034789	123038180	5	6488	duplication
BOV3124	N'Dama (Co)	taurine	4	BovineHD0400012361	45054839	BovineHD0400012364	45072215	4	17377	duplication
BOV3124	N'Dama (Co)	taurine	4	BovineHD0400023114	83440255	BovineHD0400023126	83468395	9	28141	duplication
BOV3124	N'Dama (Co)	taurine	5	BovineHD0500016367	57993463	BovineHD0500016375	58024309	8	30847	duplication
BOV3124	N'Dama (Co)	taurine	5	BovineHD0500029560	103280697	BovineHD0500029572	103352396	4	71700	duplication
BOV3124	N'Dama (Co)	taurine	6	Hapmap60855-rs29024248	35360248	BovineHD0600009857	35437040	18	76793	duplication
BOV3124	N'Dama (Co)	taurine	6	BovineHD0600024446	89195585	BovineHD0600024450	89200271	5	4687	duplication
BOV3124	N'Dama (Co)	taurine	7	BovineHD0700020771	70614678	BovineHD0700020818	70747504	26	132827	duplication
BOV3124	N'Dama (Co)	taurine	7	BovineHD0700020837	70802962	BovineHD0700020839	70812236	3	9275	duplication
BOV3124	N'Dama (Co)	taurine	8	BovineHD0800010659	35917363	BovineHD0800010691	35990042	34	72680	duplication
BOV3124	N'Dama (Co)	taurine	9	BovineHD0900005512	20266777	BovineHD0900005514	20276106	3	9330	duplication
BOV3124	N'Dama (Co)	taurine	12	BTB-02013697	4995556	BovineHD1200001484	5005247	4	9692	duplication
BOV3124	N'Dama (Co)	taurine	12	BovineHD1200005326	17620081	BTA-111971-no-rs	17628784	3	8704	duplication
BOV3124	N'Dama (Co)	taurine	12	BovineHD1200019600	71440002	BovineHD1200019611	71494540	5	54539	duplication
BOV3124	N'Dama (Co)	taurine	12	BovineHD1200020311	73401154	BTB-01761781	73497775	3	96622	duplication
BOV3124	N'Dama (Co)	taurine	14	BovineHD4100011488	42928164	BovineHD1400012203	42930034	3	1871	duplication
BOV3124	N'Dama (Co)	taurine	15	BovineHD1500000172	684098	BovineHD1500000179	695497	6	11400	duplication
BOV3124	N'Dama (Co)	taurine	15	BovineHD1500023455	80573351	BovineHD1500023467	80638664	6	65314	duplication
BOV3124	N'Dama (Co)	taurine	16	BovineHD1600002266	7918041	BovineHD1600002274	7933735	4	15695	duplication
BOV3124	N'Dama (Co)	taurine	17	BovineHD1700017965	62892668	BovineHD1700017967	62894058	3	1391	duplication
BOV3124	N'Dama (Co)	taurine	20	BovineHD2000013459	48084669	BovineHD2000013461	48091062	3	6394	duplication
BOV3124	N'Dama (Co)	taurine	21	BovineHD2100006002	20534831	BovineHD2100006010	20549074	4	14244	duplication
BOV3124	N'Dama (Co)	taurine	21	BovineHD2100020897	71505398	BovineHD2100021458	71525965	3	20568	duplication
BOV3124	N'Dama (Co)	taurine	23	BovineHD2300007043	25341782	BovineHD2300007052	25354853	7	13072	duplication
BOV3124	N'Dama (Co)	taurine	23	BovineHD2300007194	26287961	BovineHD2300007201	26361697	4	73737	duplication
BOV3124	N'Dama (Co)	taurine	23	BovineHD2300008328	29263908	BovineHD2300008331	29272706	3	8799	duplication
BOV3124	N'Dama (Co)	taurine	23	BovineHD2300010158	34622569	BovineHD2300015663	34698858	7	76290	duplication
BOV3124	N'Dama (Co)	taurine	26	BovineHD2600006042	23419423	BovineHD2600006045	23421594	4	2172	duplication
BOV3125	N'Dama (Co)	taurine	1	BovineHD0100023862	83218713	BovineHD0100023866	83238102	5	19390	deletion
BOV3125	N'Dama (Co)	taurine	1	BovineHD0100047110	93730576	BovineHD0100026605	93819471	10	88896	deletion
BOV3125	N'Dama (Co)	taurine	1	BovineHD0100037130	130623810	BovineHD0100037132	130626113	3	2304	deletion
BOV3125	N'Dama (Co)	taurine	5	BovineHD0500001177	4513012	BovineHD0500001180	4531901	6	18890	deletion
BOV3125	N'Dama (Co)	taurine	5	BovineHD0500006524	22514133	BovineHD0500006529	22563988	6	49856	deletion
BOV3125	N'Dama (Co)	taurine	5	BovineHD0500034077	117281795	BovineHD0500034153	117586036	36	304242	deletion
BOV3125	N'Dama (Co)	taurine	8	BovineHD0800004015	12459571	BovineHD0800004022	12498395	7	38825	deletion
BOV3125	N'Dama (Co)	taurine	8	BovineHD0800028364	95983063	BovineHD0800028373	96039953	10	56891	deletion
BOV3125	N'Dama (Co)	taurine	8	BovineHD0800028400	96129918	BovineHD0800028413	96181815	13	51898	deletion
BOV3125	N'Dama (Co)	taurine	10	BovineHD1000031198	23203395	BovineHD1000007632	23222741	4	19347	deletion
BOV3125	N'Dama (Co)	taurine	12	BovineHD1200000187	936045	BovineHD1200000191	944850	5	8806	deletion
BOV3125	N'Dama (Co)	taurine	12	BovineHD1200002111	7507845	ARS-BFGL-NGS-28486	7509154	3	1310	deletion
BOV3125	N'Dama (Co)	taurine	12	BovineHD1200028172	70363408	BovineHD1200028177	70458250	9	94843	deletion
BOV3125	N'Dama (Co)	taurine	12	BovineHD1200019600	71440002	BovineHD1200019647	71613636	8	173635	deletion
BOV3125	N'Dama (Co)	taurine	12	BovineHD1200028386	74478293	BovineHD1200020707	74509354	3	31062	deletion
BOV3125	N'Dama (Co)	taurine	12	BovineHD1200028465	75855694	BovineHD1200028476	75946247	3	90554	deletion
BOV3125	N'Dama (Co)	taurine	13	BovineHD1300015258	53858853	BovineHD1300015260	53862891	3	4039	deletion
BOV3125	N'Dama (Co)	taurine	17	BovineHD1700007050	25056695	BovineHD1700007057	25119996	4	63302	deletion
BOV3125	N'Dama (Co)	taurine	17	BovineHD1700014416	50746686	BovineHD1700014431	50962760	10	216075	deletion
BOV3125	N'Dama (Co)	taurine	17	BovineHD1700014483	51115979	BovineHD1700014495	51370688	6	254710	deletion
BOV3125	N'Dama (Co)	taurine	18	BovineHD1800003457	9741999	Hapmap58843-rs29022852	9752287	6	10289	deletion
BOV3125	N'Dama (Co)	taurine	21	BovineHD2100000597	3882864	BovineHD2100000599	3887470	3	4607	deletion
BOV3125	N'Dama (Co)	taurine	24	BovineHD2400018182	62431830	BovineHD2400018185	62448399	3	16570	deletion
BOV3125	N'Dama (Co)	taurine	1	BovineHD0100007365	24888509	BovineHD0100007371	24913436	7	24928	deletion
BOV3125	N'Dama (Co)	taurine	3	BovineHD0300014268	46799485	BovineHD0300014271	46808604	4	9120	deletion
BOV3125	N'Dama (Co)	taurine	4	BovineHD0400029002	103099647	BovineHD0400029008	103116301	8	16655	deletion
BOV3125	N'Dama (Co)	taurine	6	BovineHD0600015722	57448716	BovineHD0600015725	57464144	4	15429	deletion
BOV3125	N'Dama (Co)	taurine	7	BovineHD0700001971	6708218	BovineHD0700001976	6718398	4	10181	deletion
BOV3125	N'Dama (Co)	taurine	7	ARS-BFGL-NGS-20506	10835967	BovineHD0700002840	10867506	14	31540	deletion
BOV3125	N'Dama (Co)	taurine	7	BovineHD0700012437	42736530	BovineHD0700012445	42765127	7	28598	deletion
BOV3125	N'Dama (Co)	taurine	9	BovineHD0900014842	53895094	BovineHD0900014846	53899150	5	4057	deletion
BOV3125	N'Dama (Co)	taurine	9	BovineHD0900018390	66599290	BovineHD0900018393	66620995	4	21706	deletion
BOV3125	N'Dama (Co)	taurine	10	BovineHD1000007274	22371549	BovineHD1000007276	22377346	3	5798	deletion
BOV3125	N'Dama (Co)	taurine	10	BovineHD1000007959	24275820	BovineHD1000030566	24285616	3	9797	deletion
BOV3125	N'Dama (Co)	taurine	10	BovineHD1000012003	38876893	BTB-01288298	38909882	17	32990	deletion
BOV3125	N'Dama (Co)	taurine	12	BovineHD1200012072	43164746	BovineHD1200012080	43196111	8	31366	deletion
BOV3125	N'Dama (Co)	taurine	13	BovineHD1300015300	53960344	BovineHD1300015307	53982995	8	22652	deletion
BOV3125	N'Dama (Co)	taurine	14	BovineHD1400001780	6656054	BovineHD1400001784	6665921	6	9868	deletion
BOV3125	N'Dama (Co)	taurine	15	BovineHD1500023198	79565725	BovineHD1500023217	79608073	4	42349	deletion
BOV3125	N'Dama (Co)	taurine	17	BovineHD1700006021	20838701	BovineHD1700006045	20916058	27	77358	deletion
BOV3125	N'Dama (Co)	taurine	23	BovineHD2300007063	25434194	BovineHD2300007068	25443589	6	9396	deletion
BOV3125	N'Dama (Co)	taurine	23	BovineHD2300008253	29059352	BovineHD2300008258	29079916	3	20565	deletion
BOV3125	N'Dama (Co)	taurine	27	BovineHD2700005107	17622145	BovineHD2700005153	17727184	47	105040	deletion
BOV3125	N'Dama (Co)	taurine	1	BovineHD0100012096	42342109	BovineHD0100012097	42352084	3	9976	duplication
BOV3125	N'Dama (Co)	taurine	1	BovineHD0100012895	45148191	BovineHD0100012898	45156532	4	8342	duplication
BOV3125	N'Dama (Co)	taurine	1	BovineHD0100022067	76582721	BovineHD0100022077	76630962	13	48242	duplication
BOV3125	N'Dama (Co)	taurine	1	BovineHD0100045174	154907480	BovineHD0100045203	154980467	31	72988	duplication
BOV3125	N'Dama (Co)	taurine	2	BTB-01293919	55118828	BovineHD0200015644	55124804	3	5977	duplication
BOV3125	N'Dama (Co)	taurine	4	BovineHD0400020759	75028395	BovineHD0400036107	75077794	5	49400	duplication
BOV3125	N'Dama (Co)	taurine	4	BovineHD0400023105	83432035	BovineHD0400023112	83438914	5	6880	duplication
BOV3125	N'Dama (Co)	taurine	4	BovineHD0400034721	118495624	BovineHD0400034723	118499730	3	4107	duplication
BOV3125	N'Dama (Co)	taurine	5	BovineHD0500016582	58906988	BovineHD0500016584	58918146	3	11159	duplication
BOV3125	N'Dama (Co)	taurine	5	BovineHD0500016690	59619562	BovineHD0500016694	59648377	4	28816	duplication
BOV3125	N'Dama (Co)	taurine	7	BovineHD0700015873	54869130	BovineHD0700033771	54911407	6	42278	duplication
BOV3125	N'Dama (Co)	taurine	9	BovineHD0900005512	20266777	BovineHD0900005514	20276106	3	9330	duplication
BOV3125	N'Dama (Co)	taurine	9	BovineHD0900015846	57959072	BovineHD0900015853	57970391	8	11320	duplication
BOV3125	N'Dama (Co)	taurine	10	BovineHD1000008174	25037427	BovineHD1000008179	25063032	3	25606	duplication
BOV3125	N'Dama (Co)	taurine	12	BovineHD1200000612	2192168	BovineHD1200000616	2201087	5	8920	duplication
BOV3125	N'Dama (Co)	taurine	12	BovineHD1200021086	75497057	BovineHD1200021134	75579245	8	82189	duplication
BOV3125	N'Dama (Co)	taurine	13	BovineHD1300017616	61562252	BovineHD1300017620	61569231	5	6980	duplication
BOV3125	N'Dama (Co)	taurine	14	BovineHD1400020437	72895296	ARS-BFGL-NGS-118967	72900273	3	4978	duplication
BOV3125	N'Dama (Co)	taurine	15	BovineHD1500013191	46596723	BovineHD1500013219	46623335	17	26613	duplication
BOV3125	N'Dama (Co)	taurine	15	BovineHD1500023455	80573351	BovineHD1500023467	80638664	6	65314	duplication
BOV3125	N'Dama (Co)	taurine	15	BovineHD1500023489	80732054	BovineHD1500023503	80784038	4	51985	duplication
BOV3125	N'Dama (Co)	taurine	22	BovineHD2200017143	59127013	BovineHD2200017151	59134759	8	7747	duplication
BOV3125	N'Dama (Co)	taurine	22	BovineHD2200017198	59231237	BovineHD2200017230	59292794	32	61558	duplication
BOV3125	N'Dama (Co)	taurine	23	BovineHD2300006004	22781511	BovineHD2300006006	22791267	3	9757	duplication
BOV3125	N'Dama (Co)	taurine	23	BTB-02011393	34673581	BovineHD2300015663	34698858	3	25278	duplication
BOV3125	N'Dama (Co)	taurine	29	Hapmap30761-BTA-123384	42455680	BovineHD2900012780	42473562	6	17883	duplication
BOV3125	N'Dama (Co)	taurine	29	BovineHD2900012811	42532912	BovineHD2900012820	42561300	5	28389	duplication
BOV3126	N'Dama (Co)	taurine	1	BovineHD4100000168	32134740	BovineHD0100009302	32142914	3	8175	deletion
BOV3126	N'Dama (Co)	taurine	5	BovineHD0500022647	79941263	Hapmap50921-BTA-24204	79954124	5	12862	deletion
BOV3126	N'Dama (Co)	taurine	5	BovineHD0500034144	117524110	BovineHD0500034153	117586036	9	61927	deletion
BOV3126	N'Dama (Co)	taurine	6	BovineHD0600015722	57448716	BovineHD0600015725	57464144	4	15429	deletion
BOV3126	N'Dama (Co)	taurine	7	BovineHD0700033609	18531324	BovineHD0700005194	18562682	6	31359	deletion
BOV3126	N'Dama (Co)	taurine	7	BovineHD0700033720	43487164	BovineHD0700012611	43498441	4	11278	deletion
BOV3126	N'Dama (Co)	taurine	12	BovineHD1200000187	936045	BovineHD1200000191	944850	5	8806	deletion
BOV3126	N'Dama (Co)	taurine	12	BovineHD1200028382	74421681	BovineHD1200020752	74589404	7	167724	deletion
BOV3126	N'Dama (Co)	taurine	18	BovineHD1800003457	9741999	Hapmap58843-rs29022852	9752287	6	10289	deletion
BOV3126	N'Dama (Co)	taurine	23	BovineHD2300007043	25341782	BovineHD2300007053	25361041	8	19260	deletion
BOV3126	N'Dama (Co)	taurine	1	BovineHD0100029411	103167073	BovineHD0100029415	103180729	5	13657	deletion
BOV3126	N'Dama (Co)	taurine	3	BovineHD0300011813	38333506	BovineHD0300011837	38470109	24	136604	deletion
BOV3126	N'Dama (Co)	taurine	4	BovineHD0400027594	98506636	BovineHD4100003164	98522819	7	16184	deletion
BOV3126	N'Dama (Co)	taurine	5	BovineHD0500001178	4520002	BovineHD0500001180	4531901	5	11900	deletion
BOV3126	N'Dama (Co)	taurine	7	BovineHD0700012438	42745346	BovineHD0700012445	42765127	6	19782	deletion
BOV3126	N'Dama (Co)	taurine	8	BovineHD0800028364	95983063	BovineHD0800028373	96039953	10	56891	deletion
BOV3126	N'Dama (Co)	taurine	9	BovineHD0900004854	17922604	BovineHD0900004859	17947471	5	24868	deletion
BOV3126	N'Dama (Co)	taurine	10	BovineHD1000008044	24587769	BovineHD1000008048	24604106	3	16338	deletion
BOV3126	N'Dama (Co)	taurine	11	BovineHD1100024568	85527924	BovineHD1100024573	85555152	6	27229	deletion
BOV3126	N'Dama (Co)	taurine	12	BovineHD1200019801	72077746	BovineHD1200019825	72123747	9	46002	deletion
BOV3126	N'Dama (Co)	taurine	12	BovineHD1200028311	73363460	BovineHD1200020302	73375464	4	12005	deletion
BOV3126	N'Dama (Co)	taurine	12	BovineHD1200020448	73767537	BovineHD1200020565	74111618	14	344082	deletion
BOV3126	N'Dama (Co)	taurine	27	BovineHD2700005107	17622145	BovineHD2700005153	17727184	47	105040	deletion
BOV3126	N'Dama (Co)	taurine	1	BovineHD0100007315	24722016	BovineHD0100007317	24729668	3	7653	duplication
BOV3126	N'Dama (Co)	taurine	1	BovineHD0100011708	41048488	BovineHD0100011713	41064722	4	16235	duplication
BOV3126	N'Dama (Co)	taurine	1	BovineHD0100045174	154907480	BovineHD0100045203	154980467	31	72988	duplication
BOV3126	N'Dama (Co)	taurine	2	BovineHD0200028509	99059359	Hapmap26416-BTA-146953	99086526	8	27168	duplication
BOV3126	N'Dama (Co)	taurine	3	BovineHD0300007233	23103183	BovineHD0300007236	23112143	3	8961	duplication
BOV3126	N'Dama (Co)	taurine	3	BovineHD0300035047	119869963	BovineHD0300035705	119923307	12	53345	duplication
BOV3126	N'Dama (Co)	taurine	4	BovineHD0400034445	117761973	BovineHD0400034459	117795433	15	33461	duplication
BOV3126	N'Dama (Co)	taurine	4	BovineHD0400034484	117855597	BovineHD0400034487	117864629	4	9033	duplication
BOV3126	N'Dama (Co)	taurine	5	BovineHD0500016690	59619562	BovineHD0500016694	59648377	4	28816	duplication
BOV3126	N'Dama (Co)	taurine	6	BovineHD0600014790	53904223	BovineHD0600014793	53926780	4	22558	duplication
BOV3126	N'Dama (Co)	taurine	7	BovineHD0700002458	9455452	BovineHD0700002471	9504448	5	48997	duplication
BOV3126	N'Dama (Co)	taurine	9	BovineHD0900025781	91315265	BovineHD0900025787	91332706	4	17442	duplication
BOV3126	N'Dama (Co)	taurine	12	BovineHD1200011675	41168727	BovineHD1200011678	41175187	4	6461	duplication
BOV3126	N'Dama (Co)	taurine	12	BovineHD1200011853	42059057	BovineHD1200011859	42071422	6	12366	duplication
BOV3126	N'Dama (Co)	taurine	12	BovineHD1200020311	73401154	BTB-01761781	73497775	3	96622	duplication
BOV3126	N'Dama (Co)	taurine	13	BovineHD1300015258	53858853	BovineHD1300015261	53868094	4	9242	duplication
BOV3126	N'Dama (Co)	taurine	13	BovineHD1300017616	61562252	BovineHD1300017620	61569231	5	6980	duplication
BOV3126	N'Dama (Co)	taurine	15	BovineHD1500000302	1283623	BovineHD1500000306	1297000	3	13378	duplication
BOV3126	N'Dama (Co)	taurine	15	BovineHD1500000590	2556267	BovineHD1500000597	2576339	7	20073	duplication
BOV3126	N'Dama (Co)	taurine	15	BovineHD1500013396	46964183	BovineHD1500013413	47013774	8	49592	duplication
BOV3126	N'Dama (Co)	taurine	15	BovineHD1500014603	50619664	BovineHD1500014608	50646257	6	26594	duplication
BOV3126	N'Dama (Co)	taurine	15	BovineHD1500023439	80511026	BovineHD1500023507	80795701	19	284676	duplication
BOV3126	N'Dama (Co)	taurine	16	BovineHD1600024243	383318	BovineHD1600000050	395278	3	11961	duplication
BOV3126	N'Dama (Co)	taurine	16	BovineHD1600015718	56458959	BovineHD1600015721	56464905	4	5947	duplication
BOV3126	N'Dama (Co)	taurine	19	BovineHD1900011885	41708828	BovineHD1900011887	41717991	3	9164	duplication
BOV3126	N'Dama (Co)	taurine	23	BovineHD2300008491	29758775	BovineHD2300008495	29766472	3	7698	duplication
BOV3127	N'Dama (Co)	taurine	1	BovineHD0100047110	93730576	BovineHD0100026605	93819471	10	88896	deletion
BOV3127	N'Dama (Co)	taurine	3	BovineHD0300002848	8635643	BovineHD0300002854	8649652	3	14010	deletion
BOV3127	N'Dama (Co)	taurine	5	BovineHD0500022647	79941263	Hapmap50921-BTA-24204	79954124	5	12862	deletion
BOV3127	N'Dama (Co)	taurine	5	BovineHD0500034145	117533059	BovineHD0500034153	117586036	8	52978	deletion
BOV3127	N'Dama (Co)	taurine	6	BovineHD0600015722	57448716	BovineHD0600015725	57464144	4	15429	deletion
BOV3127	N'Dama (Co)	taurine	7	BovineHD0700033609	18531324	BovineHD0700005195	18566035	7	34712	deletion
BOV3127	N'Dama (Co)	taurine	7	BovineHD0700033720	43487164	BovineHD0700012611	43498441	4	11278	deletion
BOV3127	N'Dama (Co)	taurine	8	BovineHD0800000770	2252209	BovineHD0800000772	2253891	3	1683	deletion
BOV3127	N'Dama (Co)	taurine	8	BovineHD0800004015	12459571	BovineHD0800004022	12498395	7	38825	deletion
BOV3127	N'Dama (Co)	taurine	12	BovineHD1200000187	936045	BovineHD1200000191	944850	5	8806	deletion
BOV3127	N'Dama (Co)	taurine	12	BovineHD1200020401	73657824	BovineHD1200028327	73666963	3	9140	deletion
BOV3127	N'Dama (Co)	taurine	12	BovineHD1200020632	74302958	BovineHD1200020707	74509354	10	206397	deletion
BOV3127	N'Dama (Co)	taurine	12	BovineHD1200020836	74840021	BovineHD1200020892	75017633	13	177613	deletion
BOV3127	N'Dama (Co)	taurine	12	BovineHD1200021214	75770032	BovineHD1200028476	75946247	7	176216	deletion
BOV3127	N'Dama (Co)	taurine	21	BovineHD2100005815	20104871	BovineHD2100005821	20129619	5	24749	deletion
BOV3127	N'Dama (Co)	taurine	23	BovineHD2300007043	25341782	BovineHD2300007053	25361041	8	19260	deletion
BOV3127	N'Dama (Co)	taurine	24	BovineHD2400004363	16218919	BovineHD2400004365	16223480	3	4562	deletion
BOV3127	N'Dama (Co)	taurine	24	BovineHD2400018182	62431830	BovineHD2400018185	62448399	3	16570	deletion
BOV3127	N'Dama (Co)	taurine	3	BovineHD0300011813	38333506	BovineHD0300011837	38470109	24	136604	deletion
BOV3127	N'Dama (Co)	taurine	4	BovineHD0400029002	103099647	BovineHD0400029008	103116301	8	16655	deletion
BOV3127	N'Dama (Co)	taurine	4	BovineHD0400031196	108988241	BovineHD0400031215	109051121	20	62881	deletion
BOV3127	N'Dama (Co)	taurine	5	BovineHD0500035992	59105889	BovineHD0500016627	59189160	7	83272	deletion
BOV3127	N'Dama (Co)	taurine	5	BovineHD0500034510	118650313	BovineHD0500034513	118657667	4	7355	deletion
BOV3127	N'Dama (Co)	taurine	8	BovineHD0800028401	96131176	BovineHD0800028413	96181815	12	50640	deletion
BOV3127	N'Dama (Co)	taurine	9	BovineHD0900004854	17922604	BovineHD0900004859	17947471	5	24868	deletion
BOV3127	N'Dama (Co)	taurine	9	BovineHD0900018390	66599290	BovineHD0900018393	66620995	4	21706	deletion
BOV3127	N'Dama (Co)	taurine	10	BovineHD1000007644	23319458	BovineHD1000007691	23413050	4	93593	deletion
BOV3127	N'Dama (Co)	taurine	10	BovineHD1000008006	24488552	BovineHD1000030572	24822212	10	333661	deletion
BOV3127	N'Dama (Co)	taurine	12	BovineHD1200017419	63443073	ARS-BFGL-NGS-59000	63477827	11	34755	deletion
BOV3127	N'Dama (Co)	taurine	12	BovineHD1200019801	72077746	BovineHD1200019825	72123747	9	46002	deletion
BOV3127	N'Dama (Co)	taurine	15	BovineHD1500023198	79565725	BovineHD1500023218	79612403	5	46679	deletion
BOV3127	N'Dama (Co)	taurine	17	BovineHD1700006021	20838701	BovineHD1700006045	20916058	27	77358	deletion
BOV3127	N'Dama (Co)	taurine	18	BovineHD1800003457	9741999	Hapmap58843-rs29022852	9752287	6	10289	deletion
BOV3127	N'Dama (Co)	taurine	29	BovineHD2900004606	15602137	BovineHD2900004610	15624080	5	21944	deletion
BOV3127	N'Dama (Co)	taurine	1	BovineHD0100000026	78655	BovineHD0100000033	111645	5	32991	duplication
BOV3127	N'Dama (Co)	taurine	1	BovineHD0100026003	91552097	BovineHD0100026007	91569610	6	17514	duplication
BOV3127	N'Dama (Co)	taurine	1	BovineHD0100035077	124245520	BovineHD0100035080	124263777	4	18258	duplication
BOV3127	N'Dama (Co)	taurine	1	BovineHD0100045174	154907480	BovineHD0100045203	154980467	31	72988	duplication
BOV3127	N'Dama (Co)	taurine	3	BovineHD0300007232	23098959	BovineHD0300007236	23112143	4	13185	duplication
BOV3127	N'Dama (Co)	taurine	3	BovineHD0300028674	99823337	BovineHD0300028677	99836774	4	13438	duplication
BOV3127	N'Dama (Co)	taurine	4	BovineHD0400023103	83429553	BovineHD0400023126	83468395	15	38843	duplication
BOV3127	N'Dama (Co)	taurine	5	BovineHD0500016686	59589803	BovineHD0500016694	59648377	8	58575	duplication
BOV3127	N'Dama (Co)	taurine	6	BovineHD0600002234	9548863	BovineHD0600002237	9558383	4	9521	duplication
BOV3127	N'Dama (Co)	taurine	6	BovineHD0600022171	80440526	BovineHD0600022172	80455942	3	15417	duplication
BOV3127	N'Dama (Co)	taurine	8	BovineHD0800021935	73006747	BovineHD0800021938	73020296	5	13550	duplication
BOV3127	N'Dama (Co)	taurine	9	BovineHD0900005512	20266777	BovineHD0900005514	20276106	3	9330	duplication
BOV3127	N'Dama (Co)	taurine	9	BovineHD0900015846	57959072	BovineHD0900015853	57970391	8	11320	duplication
BOV3127	N'Dama (Co)	taurine	10	BovineHD1000031279	26896185	BovineHD1000008786	26906837	8	10653	duplication
BOV3127	N'Dama (Co)	taurine	10	BovineHD1000017566	60196816	BovineHD1000017570	60201542	5	4727	duplication
BOV3127	N'Dama (Co)	taurine	12	BovineHD1200014250	51622709	BovineHD1200014252	51624053	3	1345	duplication
BOV3127	N'Dama (Co)	taurine	12	BovineHD1200019997	72501540	BovineHD1200020015	72546439	18	44900	duplication
BOV3127	N'Dama (Co)	taurine	12	BovineHD1200020082	72717773	BovineHD1200020097	72742881	14	25109	duplication
BOV3127	N'Dama (Co)	taurine	15	BovineHD1500000241	956291	ARS-BFGL-NGS-50604	965120	4	8830	duplication
BOV3127	N'Dama (Co)	taurine	15	BovineHD1500013776	48022950	Hapmap55024-rs29015792	48068620	9	45671	duplication
BOV3127	N'Dama (Co)	taurine	15	BovineHD1500023300	79888253	BovineHD1500023311	79925053	10	36801	duplication
BOV3127	N'Dama (Co)	taurine	15	BovineHD1500023455	80573351	BovineHD1500023491	80743769	13	170419	duplication
BOV3127	N'Dama (Co)	taurine	17	BovineHD1700018315	63657239	BovineHD1700018321	63668916	5	11678	duplication
BOV3127	N'Dama (Co)	taurine	21	BovineHD2100000196	1606118	BovineHD2100000200	1629222	3	23105	duplication
BOV3127	N'Dama (Co)	taurine	21	BovineHD2100020897	71505398	BovineHD2100021458	71525965	3	20568	duplication
BOV3127	N'Dama (Co)	taurine	23	BovineHD2300007132	25591536	BovineHD2300007135	25632620	4	41085	duplication
BOV3127	N'Dama (Co)	taurine	23	BovineHD2300008005	28448873	BovineHD2300008043	28561217	7	112345	duplication
BOV3127	N'Dama (Co)	taurine	23	BovineHD2300012095	42012105	BovineHD2300012100	42019713	5	7609	duplication
BOV3127	N'Dama (Co)	taurine	28	BovineHD2800013513	2604878	BovineHD2800000875	2734205	11	129328	duplication
BOV3127	N'Dama (Co)	taurine	5	BovineHD0500011994	41982095	BovineHD0500011996	41983818	3	1724	duplication
BOV3133	N'Dama (Co)	taurine	1	BovineHD4100000168	32134740	BovineHD0100009302	32142914	3	8175	deletion
BOV3133	N'Dama (Co)	taurine	1	BovineHD0100023862	83218713	BovineHD0100023866	83238102	5	19390	deletion
BOV3133	N'Dama (Co)	taurine	4	BovineHD0400008135	28243455	BovineHD0400008137	28249822	3	6368	deletion
BOV3133	N'Dama (Co)	taurine	5	BovineHD0500001177	4513012	BovineHD0500001180	4531901	6	18890	deletion
BOV3133	N'Dama (Co)	taurine	5	BovineHD0500006524	22514133	BovineHD0500006529	22563988	6	49856	deletion
BOV3133	N'Dama (Co)	taurine	5	BovineHD0500034145	117533059	BovineHD0500034153	117586036	8	52978	deletion
BOV3133	N'Dama (Co)	taurine	8	BovineHD0800000770	2252209	BovineHD0800000772	2253891	3	1683	deletion
BOV3133	N'Dama (Co)	taurine	8	BovineHD0800004015	12459571	BovineHD0800004022	12498395	7	38825	deletion
BOV3133	N'Dama (Co)	taurine	8	BovineHD0800028400	96129918	BovineHD0800028413	96181815	13	51898	deletion
BOV3133	N'Dama (Co)	taurine	15	BovineHD1500023255	79763209	BovineHD4100012237	79766609	3	3401	deletion
BOV3133	N'Dama (Co)	taurine	17	BovineHD1700007050	25056695	BovineHD1700007057	25119996	4	63302	deletion
BOV3133	N'Dama (Co)	taurine	17	BovineHD1700014423	50793252	BovineHD1700014431	50962760	6	169509	deletion
BOV3133	N'Dama (Co)	taurine	17	BovineHD1700014483	51115979	BovineHD1700021984	51216046	5	100068	deletion
BOV3133	N'Dama (Co)	taurine	23	BovineHD2300007043	25341782	BovineHD2300007053	25361041	8	19260	deletion
BOV3133	N'Dama (Co)	taurine	23	BovineHD2300008500	29788998	BovineHD2300008505	29808818	4	19821	deletion
BOV3133	N'Dama (Co)	taurine	23	BovineHD2300008832	30544966	BovineHD2300008835	30548742	3	3777	deletion
BOV3133	N'Dama (Co)	taurine	24	BovineHD2400006672	24579328	BTA-57640-no-rs	24582206	3	2879	deletion
BOV3133	N'Dama (Co)	taurine	28	BovineHD2800000126	287007	BovineHD2800000128	290320	3	3314	deletion
BOV3133	N'Dama (Co)	taurine	1	BovineHD0100012083	42291990	BovineHD0100012092	42325082	9	33093	deletion
BOV3133	N'Dama (Co)	taurine	1	BovineHD0100029411	103167073	BovineHD0100029416	103183564	6	16492	deletion
BOV3133	N'Dama (Co)	taurine	2	BovineHD0200013459	46477034	BovineHD0200013462	46485436	4	8403	deletion
BOV3133	N'Dama (Co)	taurine	5	BovineHD0500020761	73185738	BovineHD0500020763	73190311	4	4574	deletion
BOV3133	N'Dama (Co)	taurine	5	BovineHD0500034177	117688762	BovineHD0500034182	117712518	5	23757	deletion
BOV3133	N'Dama (Co)	taurine	6	BovineHD0600008328	29882296	BovineHD0600008389	30148548	59	266253	deletion
BOV3133	N'Dama (Co)	taurine	6	BovineHD0600015722	57448716	BovineHD0600015725	57464144	4	15429	deletion
BOV3133	N'Dama (Co)	taurine	8	BovineHD0800028370	96024771	BovineHD0800028373	96039953	4	15183	deletion
BOV3133	N'Dama (Co)	taurine	9	BovineHD0900018390	66599290	BovineHD0900018393	66620995	4	21706	deletion
BOV3133	N'Dama (Co)	taurine	10	BovineHD1000006477	19767455	BovineHD1000006481	19777413	5	9959	deletion
BOV3133	N'Dama (Co)	taurine	10	BovineHD1000007215	22210090	BovineHD1000007258	22305365	42	95276	deletion
BOV3133	N'Dama (Co)	taurine	10	BovineHD1000007273	22367278	BovineHD1000007277	22379850	5	12573	deletion
BOV3133	N'Dama (Co)	taurine	10	BovineHD1000007469	22888748	BovineHD1000007483	22903774	7	15027	deletion
BOV3133	N'Dama (Co)	taurine	10	BovineHD1000031198	23203395	BovineHD1000007632	23222741	4	19347	deletion
BOV3133	N'Dama (Co)	taurine	10	BovineHD1000007947	24223514	BovineHD1000030566	24285616	4	62103	deletion
BOV3133	N'Dama (Co)	taurine	11	BovineHD1100017047	59595643	BovineHD1100017051	59603949	4	8307	deletion
BOV3133	N'Dama (Co)	taurine	12	BovineHD1200020448	73767537	BovineHD1200020490	73863425	7	95889	deletion
BOV3133	N'Dama (Co)	taurine	15	BovineHD1500003064	12077430	ARS-BFGL-NGS-10128	12083672	3	6243	deletion
BOV3133	N'Dama (Co)	taurine	16	BovineHD1600001628	5738701	BovineHD1600001635	5752883	4	14183	deletion
BOV3133	N'Dama (Co)	taurine	19	BovineHD1900000573	2538355	BovineHD1900000577	2546202	5	7848	deletion
BOV3133	N'Dama (Co)	taurine	29	BovineHD2900004606	15602137	BovineHD2900004610	15624080	5	21944	deletion
BOV3133	N'Dama (Co)	taurine	1	BovineHD0100012895	45148191	BovineHD0100012898	45156532	4	8342	duplication
BOV3133	N'Dama (Co)	taurine	4	BovineHD0400034445	117761973	BovineHD0400034459	117795433	15	33461	duplication
BOV3133	N'Dama (Co)	taurine	5	BovineHD0500016674	59496240	BovineHD0500016694	59648377	16	152138	duplication
BOV3133	N'Dama (Co)	taurine	5	BovineHD0500033265	115039452	BovineHD0500033272	115053331	6	13880	duplication
BOV3133	N'Dama (Co)	taurine	6	BovineHD0600021980	79482343	BovineHD0600021983	79502647	4	20305	duplication
BOV3133	N'Dama (Co)	taurine	6	BovineHD0600023389	85034144	BovineHD0600023404	85093387	14	59244	duplication
BOV3133	N'Dama (Co)	taurine	9	BovineHD0900015846	57959072	BovineHD0900015853	57970391	8	11320	duplication
BOV3133	N'Dama (Co)	taurine	12	BovineHD1200028386	74478293	BovineHD1200020752	74589404	6	111112	duplication
BOV3133	N'Dama (Co)	taurine	12	BovineHD1200028439	75462926	BovineHD1200021086	75497057	3	34132	duplication
BOV3133	N'Dama (Co)	taurine	13	BovineHD1300015258	53858853	BovineHD1300015262	53869069	5	10217	duplication
BOV3133	N'Dama (Co)	taurine	15	BovineHD1500013180	46571384	BovineHD1500013243	46651173	24	79790	duplication
BOV3133	N'Dama (Co)	taurine	15	BovineHD1500013357	46838495	BovineHD1500013399	46975690	14	137196	duplication
BOV3133	N'Dama (Co)	taurine	15	BovineHD1500023439	80511026	BovineHD1500023503	80784038	18	273013	duplication
BOV3133	N'Dama (Co)	taurine	16	BovineHD1600000049	387363	BovineHD1600000051	406002	3	18640	duplication
BOV3133	N'Dama (Co)	taurine	16	BovineHD1600000822	2909034	BovineHD1600000829	2928120	8	19087	duplication
BOV3133	N'Dama (Co)	taurine	16	ARS-BFGL-NGS-15747	49984163	BovineHD1600013884	49991325	5	7163	duplication
BOV3133	N'Dama (Co)	taurine	17	BovineHD1700018313	63655359	BovineHD1700018321	63668916	7	13558	duplication
BOV3133	N'Dama (Co)	taurine	19	BovineHD1900006472	22615485	ARS-BFGL-NGS-84530	22650660	26	35176	duplication
BOV3133	N'Dama (Co)	taurine	21	BovineHD2100005986	20501452	BovineHD2100005991	20506287	5	4836	duplication
BOV3133	N'Dama (Co)	taurine	24	BTB-01625084	62411069	BovineHD2400018184	62445370	4	34302	duplication
BOV3135	N'Dama (Co)	taurine	1	BovineHD4100000168	32134740	BovineHD0100009302	32142914	3	8175	deletion
BOV3135	N'Dama (Co)	taurine	1	BovineHD0100023862	83218713	BovineHD0100023866	83238102	5	19390	deletion
BOV3135	N'Dama (Co)	taurine	1	BovineHD0100047110	93730576	BovineHD0100026605	93819471	10	88896	deletion
BOV3135	N'Dama (Co)	taurine	2	BovineHD0200040833	136749793	BovineHD0200040086	136776410	3	26618	deletion
BOV3135	N'Dama (Co)	taurine	3	BovineHD0300002848	8635643	BovineHD0300002854	8649652	3	14010	deletion
BOV3135	N'Dama (Co)	taurine	5	BovineHD0500006524	22514133	BovineHD0500006529	22563988	6	49856	deletion
BOV3135	N'Dama (Co)	taurine	5	BovineHD0500034145	117533059	BovineHD0500034153	117586036	8	52978	deletion
BOV3135	N'Dama (Co)	taurine	6	BovineHD0600015722	57448716	BovineHD0600015725	57464144	4	15429	deletion
BOV3135	N'Dama (Co)	taurine	6	BovineHD0600026715	96055154	BovineHD0600026718	96059367	4	4214	deletion
BOV3135	N'Dama (Co)	taurine	7	BovineHD0700033609	18531324	BovineHD0700005194	18562682	6	31359	deletion
BOV3135	N'Dama (Co)	taurine	10	BovineHD1000007904	24081861	BovineHD1000007922	24150282	3	68422	deletion
BOV3135	N'Dama (Co)	taurine	10	BovineHD1000007959	24275820	BovineHD1000030566	24285616	3	9797	deletion
BOV3135	N'Dama (Co)	taurine	11	BovineHD1100013376	46023684	BovineHD1100013378	46026983	3	3300	deletion
BOV3135	N'Dama (Co)	taurine	12	BovineHD1200000187	936045	BovineHD1200000191	944850	5	8806	deletion
BOV3135	N'Dama (Co)	taurine	12	BovineHD1200019360	70417334	BovineHD1200028177	70458250	6	40917	deletion
BOV3135	N'Dama (Co)	taurine	12	BovineHD1200020836	74840021	BovineHD1200020930	75193156	18	353136	deletion
BOV3135	N'Dama (Co)	taurine	15	BovineHD1500006739	25530542	BTA-01982-no-rs	25535567	3	5026	deletion
BOV3135	N'Dama (Co)	taurine	17	BovineHD1700007050	25056695	BovineHD1700007057	25119996	4	63302	deletion
BOV3135	N'Dama (Co)	taurine	17	BovineHD1700014416	50746686	BovineHD1700014431	50962760	10	216075	deletion
BOV3135	N'Dama (Co)	taurine	17	BovineHD1700014483	51115979	BovineHD1700014495	51370688	6	254710	deletion
BOV3135	N'Dama (Co)	taurine	1	BovineHD0100038116	133956449	BovineHD0100038120	133976437	6	19989	deletion
BOV3135	N'Dama (Co)	taurine	4	BovineHD0400008135	28243455	BovineHD0400008137	28249822	3	6368	deletion
BOV3135	N'Dama (Co)	taurine	4	BovineHD0400029002	103099647	BovineHD0400029008	103116301	8	16655	deletion
BOV3135	N'Dama (Co)	taurine	5	BovineHD0500001178	4520002	BovineHD0500001180	4531901	5	11900	deletion
BOV3135	N'Dama (Co)	taurine	5	BovineHD0500013076	45390164	BovineHD0500013081	45395358	6	5195	deletion
BOV3135	N'Dama (Co)	taurine	5	BovineHD0500016450	58386640	BovineHD0500016460	58441130	9	54491	deletion
BOV3135	N'Dama (Co)	taurine	6	BovineHD0600000957	3668053	BovineHD0600000964	3687017	7	18965	deletion
BOV3135	N'Dama (Co)	taurine	6	BovineHD0600034656	33669009	BovineHD0600009409	33678483	4	9475	deletion
BOV3135	N'Dama (Co)	taurine	6	BovineHD0600018099	65419629	BovineHD0600018101	65433081	3	13453	deletion
BOV3135	N'Dama (Co)	taurine	8	BovineHD0800028364	95983063	BovineHD0800028373	96039953	10	56891	deletion
BOV3135	N'Dama (Co)	taurine	8	BovineHD0800028402	96143986	BovineHD0800028413	96181815	11	37830	deletion
BOV3135	N'Dama (Co)	taurine	10	BovineHD1000000001	6391	BovineHD1000000013	98274	11	91884	deletion
BOV3135	N'Dama (Co)	taurine	10	BovineHD1000006477	19767455	BovineHD1000006480	19773157	4	5703	deletion
BOV3135	N'Dama (Co)	taurine	10	BovineHD1000007229	22243186	BovineHD1000007231	22248650	3	5465	deletion
BOV3135	N'Dama (Co)	taurine	10	BovineHD1000007274	22371549	BovineHD1000007277	22379850	4	8302	deletion
BOV3135	N'Dama (Co)	taurine	10	BovineHD1000007469	22888748	BovineHD1000007471	22891211	3	2464	deletion
BOV3135	N'Dama (Co)	taurine	10	BovineHD1000031198	23203395	BovineHD1000007632	23222741	4	19347	deletion
BOV3135	N'Dama (Co)	taurine	11	BovineHD1100015456	52985065	BovineHD1100015461	53002043	6	16979	deletion
BOV3135	N'Dama (Co)	taurine	11	BovineHD1100017047	59595643	BovineHD1100017051	59603949	4	8307	deletion
BOV3135	N'Dama (Co)	taurine	12	BovineHD1200001796	6286505	BovineHD1200001799	6293867	3	7363	deletion
BOV3135	N'Dama (Co)	taurine	12	BovineHD1200019801	72077746	BovineHD1200019825	72123747	9	46002	deletion
BOV3135	N'Dama (Co)	taurine	14	BovineHD1400002918	10311458	BovineHD4100011036	10348144	13	36687	deletion
BOV3135	N'Dama (Co)	taurine	14	BovineHD1400011473	39994444	BovineHD1400011474	40004368	3	9925	deletion
BOV3135	N'Dama (Co)	taurine	15	BovineHD1500013738	47891166	BovineHD1500013768	47993124	16	101959	deletion
BOV3135	N'Dama (Co)	taurine	17	BovineHD1700000342	1594102	BovineHD1700000345	1599392	4	5291	deletion
BOV3135	N'Dama (Co)	taurine	18	BovineHD1800003457	9741999	Hapmap58843-rs29022852	9752287	6	10289	deletion
BOV3135	N'Dama (Co)	taurine	23	BovineHD2300007051	25353488	BovineHD2300007066	25440853	14	87366	deletion
BOV3135	N'Dama (Co)	taurine	23	BovineHD2300007162	25846520	BovineHD2300007174	25869447	7	22928	deletion
BOV3135	N'Dama (Co)	taurine	23	BovineHD2300008252	29055896	BovineHD2300008262	29096015	5	40120	deletion
BOV3135	N'Dama (Co)	taurine	23	BovineHD2300008832	30544966	BovineHD2300008835	30548742	3	3777	deletion
BOV3135	N'Dama (Co)	taurine	27	BovineHD2700004804	16507042	BTB-00957943	16514563	5	7522	deletion
BOV3135	N'Dama (Co)	taurine	29	BovineHD2900001215	4247481	BovineHD2900001222	4273696	9	26216	deletion
BOV3135	N'Dama (Co)	taurine	1	BovineHD0100019949	69793194	BovineHD0100019952	69795843	4	2650	duplication
BOV3135	N'Dama (Co)	taurine	1	BovineHD0100022067	76582721	BovineHD0100022077	76630962	13	48242	duplication
BOV3135	N'Dama (Co)	taurine	1	BovineHD4100000699	123031693	BovineHD0100034789	123038180	5	6488	duplication
BOV3135	N'Dama (Co)	taurine	3	BovineHD0300035048	119880092	BovineHD0300036394	119951681	13	71590	duplication
BOV3135	N'Dama (Co)	taurine	5	BovineHD0500016367	57993463	BovineHD0500016386	58049635	12	56173	duplication
BOV3135	N'Dama (Co)	taurine	5	BovineHD0500029560	103280697	BovineHD0500029582	103421894	8	141198	duplication
BOV3135	N'Dama (Co)	taurine	5	BovineHD0500034798	119212170	BovineHD0500034805	119234484	9	22315	duplication
BOV3135	N'Dama (Co)	taurine	6	Hapmap42314-BTA-75757	35241752	BovineHD0600009857	35437040	50	195289	duplication
BOV3135	N'Dama (Co)	taurine	7	BovineHD0700020771	70614678	BovineHD0700020818	70747504	26	132827	duplication
BOV3135	N'Dama (Co)	taurine	8	BovineHD0800010688	35981742	BovineHD0800010691	35990042	3	8301	duplication
BOV3135	N'Dama (Co)	taurine	12	BovineHD1200019628	71553800	BovineHD1200019693	71743591	6	189792	duplication
BOV3135	N'Dama (Co)	taurine	12	BovineHD1200020259	73233249	BovineHD1200020295	73345563	6	112315	duplication
BOV3135	N'Dama (Co)	taurine	12	BovineHD1200021378	76154619	BovineHD1200021549	76557552	7	402934	duplication
BOV3135	N'Dama (Co)	taurine	13	BovineHD1300005073	17755068	BovineHD1300005086	17789223	3	34156	duplication
BOV3135	N'Dama (Co)	taurine	15	BovineHD1500023439	80511026	BovineHD1500023503	80784038	18	273013	duplication
BOV3135	N'Dama (Co)	taurine	17	BovineHD1700018313	63655359	BovineHD1700018320	63667703	6	12345	duplication
BOV3135	N'Dama (Co)	taurine	22	BovineHD2200006695	22958330	BovineHD2200006707	22975030	13	16701	duplication
BOV3135	N'Dama (Co)	taurine	23	BovineHD2300008019	28486281	BovineHD2300015634	28494393	3	8113	duplication
BOV3135	N'Dama (Co)	taurine	23	BovineHD2300008182	28828468	BovineHD2300008188	28849820	4	21353	duplication
BOV3139	N'Dama (Co)	taurine	1	BovineHD0100023862	83218713	BovineHD0100023866	83238102	5	19390	deletion
BOV3139	N'Dama (Co)	taurine	1	BovineHD0100047110	93730576	BovineHD0100026605	93819471	10	88896	deletion
BOV3139	N'Dama (Co)	taurine	5	BovineHD0500001177	4513012	BovineHD0500001180	4531901	6	18890	deletion
BOV3139	N'Dama (Co)	taurine	5	BovineHD0500006524	22514133	BovineHD0500006529	22563988	6	49856	deletion
BOV3139	N'Dama (Co)	taurine	5	BovineHD0500034145	117533059	BovineHD0500034153	117586036	8	52978	deletion
BOV3139	N'Dama (Co)	taurine	7	BovineHD0700001973	6714578	BovineHD0700001976	6718398	3	3821	deletion
BOV3139	N'Dama (Co)	taurine	7	BovineHD0700002821	10839763	BovineHD0700032936	10874375	14	34613	deletion
BOV3139	N'Dama (Co)	taurine	7	BovineHD0700012609	43492993	BovineHD0700012611	43498441	3	5449	deletion
BOV3139	N'Dama (Co)	taurine	8	BovineHD0800000770	2252209	BovineHD0800000772	2253891	3	1683	deletion
BOV3139	N'Dama (Co)	taurine	8	BovineHD0800004015	12459571	BovineHD0800004022	12498395	7	38825	deletion
BOV3139	N'Dama (Co)	taurine	8	BovineHD0800028400	96129918	BovineHD0800028413	96181815	13	51898	deletion
BOV3139	N'Dama (Co)	taurine	10	BovineHD1000007904	24081861	BovineHD1000007922	24150282	3	68422	deletion
BOV3139	N'Dama (Co)	taurine	10	BovineHD1000007959	24275820	BovineHD1000030566	24285616	3	9797	deletion
BOV3139	N'Dama (Co)	taurine	11	BovineHD1100017047	59595643	BovineHD1100017051	59603949	4	8307	deletion
BOV3139	N'Dama (Co)	taurine	12	BovineHD1200000187	936045	BovineHD1200000191	944850	5	8806	deletion
BOV3139	N'Dama (Co)	taurine	12	BovineHD1200019362	70435829	BovineHD1200028177	70458250	4	22422	deletion
BOV3139	N'Dama (Co)	taurine	12	BovineHD1200019600	71440002	BovineHD1200019789	72063255	25	623254	deletion
BOV3139	N'Dama (Co)	taurine	12	BovineHD1200028309	73319626	BovineHD1200020358	73564769	14	245144	deletion
BOV3139	N'Dama (Co)	taurine	12	BovineHD1200020401	73657824	BovineHD1200028327	73666963	3	9140	deletion
BOV3139	N'Dama (Co)	taurine	12	BovineHD1200020442	73754154	BovineHD1200020523	73976639	11	222486	deletion
BOV3139	N'Dama (Co)	taurine	12	BovineHD1200020632	74302958	BovineHD1200020752	74589404	13	286447	deletion
BOV3139	N'Dama (Co)	taurine	12	BovineHD1200020836	74840021	BovineHD1200020930	75193156	18	353136	deletion
BOV3139	N'Dama (Co)	taurine	12	BovineHD1200021096	75509770	BovineHD1200021104	75517838	3	8069	deletion
BOV3139	N'Dama (Co)	taurine	12	BovineHD1200021214	75770032	BovineHD1200028476	75946247	7	176216	deletion
BOV3139	N'Dama (Co)	taurine	15	BovineHD1500014369	49894984	BovineHD1500014379	49940983	3	46000	deletion
BOV3139	N'Dama (Co)	taurine	17	BovineHD1700007050	25056695	BovineHD1700007057	25119996	4	63302	deletion
BOV3139	N'Dama (Co)	taurine	17	BovineHD1700014416	50746686	BovineHD1700014431	50962760	10	216075	deletion
BOV3139	N'Dama (Co)	taurine	17	BovineHD1700014483	51115979	BovineHD1700014495	51370688	6	254710	deletion
BOV3139	N'Dama (Co)	taurine	23	BovineHD2300008005	28448873	BovineHD2300008012	28469826	3	20954	deletion
BOV3139	N'Dama (Co)	taurine	24	ARS-BFGL-NGS-117013	22782022	BovineHD2400006222	22788666	3	6645	deletion
BOV3139	N'Dama (Co)	taurine	26	BovineHD2600009286	34296519	BovineHD2600009288	34299839	3	3321	deletion
BOV3139	N'Dama (Co)	taurine	5	BovineHD0500022647	79941263	BovineHD0500022652	79950141	4	8879	deletion
BOV3139	N'Dama (Co)	taurine	6	BovineHD0600000379	1520054	BovineHD0600000383	1526684	5	6631	deletion
BOV3139	N'Dama (Co)	taurine	6	BovineHD0600000778	3089088	BovineHD0600000783	3099852	7	10765	deletion
BOV3139	N'Dama (Co)	taurine	6	ARS-BFGL-NGS-16236	12846571	BovineHD0600003272	12856335	3	9765	deletion
BOV3139	N'Dama (Co)	taurine	6	BovineHD0600015722	57448716	BovineHD0600015725	57464144	4	15429	deletion
BOV3139	N'Dama (Co)	taurine	7	BovineHD0700012488	43029354	BovineHD0700012494	43047345	7	17992	deletion
BOV3139	N'Dama (Co)	taurine	9	BovineHD0900008403	30932163	BovineHD0900008418	30972803	16	40641	deletion
BOV3139	N'Dama (Co)	taurine	10	BovineHD1000007224	22228594	BovineHD1000007258	22305365	32	76772	deletion
BOV3139	N'Dama (Co)	taurine	10	BovineHD1000007274	22371549	BovineHD1000007276	22377346	3	5798	deletion
BOV3139	N'Dama (Co)	taurine	12	BovineHD1200000022	138378	BovineHD1200000024	166654	4	28277	deletion
BOV3139	N'Dama (Co)	taurine	15	BovineHD1500000738	3275242	BovineHD1500000742	3280326	5	5085	deletion
BOV3139	N'Dama (Co)	taurine	15	BovineHD1500019948	69138692	BovineHD1500019972	69194897	27	56206	deletion
BOV3139	N'Dama (Co)	taurine	15	BovineHD1500023198	79565725	BovineHD1500023218	79612403	5	46679	deletion
BOV3139	N'Dama (Co)	taurine	18	BovineHD1800003457	9741999	Hapmap58843-rs29022852	9752287	6	10289	deletion
BOV3139	N'Dama (Co)	taurine	18	BovineHD1800017736	61508908	BovineHD1800017740	61518565	4	9658	deletion
BOV3139	N'Dama (Co)	taurine	19	BovineHD1900000755	3240223	BovineHD1900000757	3243517	3	3295	deletion
BOV3139	N'Dama (Co)	taurine	21	BovineHD2100000597	3882864	BovineHD2100000599	3887470	3	4607	deletion
BOV3139	N'Dama (Co)	taurine	23	BovineHD2300008389	29471425	BovineHD2300008396	29489851	6	18427	deletion
BOV3139	N'Dama (Co)	taurine	28	BovineHD2800000876	2749169	BovineHD2800000889	2826085	9	76917	deletion
BOV3139	N'Dama (Co)	taurine	29	BovineHD2900004606	15602137	BovineHD2900004610	15624080	5	21944	deletion
BOV3139	N'Dama (Co)	taurine	1	BovineHD0100045174	154907480	BovineHD0100045203	154980467	31	72988	duplication
BOV3139	N'Dama (Co)	taurine	3	BovineHD0300028674	99823337	BovineHD0300028677	99836774	4	13438	duplication
BOV3139	N'Dama (Co)	taurine	4	BovineHD0400012361	45054839	BovineHD0400012364	45072215	4	17377	duplication
BOV3139	N'Dama (Co)	taurine	4	BovineHD0400030004	106133283	BovineHD0400030009	106142458	5	9176	duplication
BOV3139	N'Dama (Co)	taurine	5	BovineHD0500016674	59496240	BovineHD0500016691	59627471	14	131232	duplication
BOV3139	N'Dama (Co)	taurine	5	BovineHD0500029357	102487072	BovineHD0500029361	102495087	4	8016	duplication
BOV3139	N'Dama (Co)	taurine	5	BovineHD0500029560	103280697	BovineHD0500029587	103454169	9	173473	duplication
BOV3139	N'Dama (Co)	taurine	7	ARS-BFGL-NGS-7600	2323494	BovineHD0700000631	2327827	5	4334	duplication
BOV3139	N'Dama (Co)	taurine	10	BovineHD1000008250	25265627	BovineHD1000008258	25297208	3	31582	duplication
BOV3139	N'Dama (Co)	taurine	13	BovineHD1300025007	53855588	BovineHD1300015261	53868094	5	12507	duplication
BOV3139	N'Dama (Co)	taurine	15	BovineHD1500023455	80573351	BovineHD1500023491	80743769	13	170419	duplication
BOV3139	N'Dama (Co)	taurine	16	BovineHD1600000049	387363	Hapmap27776-BTA-156804	440855	6	53493	duplication
BOV3139	N'Dama (Co)	taurine	16	BovineHD1600002660	9875929	BTA-28089-no-rs	9883787	3	7859	duplication
BOV3139	N'Dama (Co)	taurine	16	BovineHD1600015718	56458959	BovineHD1600015722	56468532	5	9574	duplication
BOV3139	N'Dama (Co)	taurine	17	BovineHD1700018313	63655359	BovineHD1700018321	63668916	7	13558	duplication
BOV3139	N'Dama (Co)	taurine	21	BovineHD2100006002	20534831	BovineHD2100006010	20549074	4	14244	duplication
BOV3139	N'Dama (Co)	taurine	23	BovineHD2300010404	35705275	BovineHD4100016175	35725328	5	20054	duplication
BOV3139	N'Dama (Co)	taurine	24	BovineHD2400009949	36233151	Hapmap50297-BTA-26520	36244045	3	10895	duplication
BOV3139	N'Dama (Co)	taurine	25	BovineHD2500002552	9615561	BTA-60749-no-rs	9664651	11	49091	duplication
BOV3139	N'Dama (Co)	taurine	26	BovineHD2600006042	23419423	BovineHD2600006045	23421594	4	2172	duplication
BOV3139	N'Dama (Co)	taurine	28	BovineHD2800011097	40063344	BovineHD2800011099	40068027	3	4684	duplication
BOV3139	N'Dama (Co)	taurine	29	Hapmap30761-BTA-123384	42455680	BovineHD2900012780	42473562	6	17883	duplication
BOV3139	N'Dama (Co)	taurine	29	BovineHD2900012811	42532912	BovineHD2900012820	42561300	5	28389	duplication
BOV3140	N'Dama (Co)	taurine	1	BovineHD0100023862	83218713	BovineHD0100023866	83238102	5	19390	deletion
BOV3140	N'Dama (Co)	taurine	5	BovineHD0500006524	22514133	BovineHD0500006529	22563988	6	49856	deletion
BOV3140	N'Dama (Co)	taurine	5	BovineHD0500029560	103280697	BovineHD0500029569	103320352	3	39656	deletion
BOV3140	N'Dama (Co)	taurine	5	BovineHD0500034144	117524110	BovineHD0500034161	117639815	12	115706	deletion
BOV3140	N'Dama (Co)	taurine	6	BovineHD0600015722	57448716	BovineHD0600015725	57464144	4	15429	deletion
BOV3140	N'Dama (Co)	taurine	8	BovineHD0800004015	12459571	BovineHD0800004022	12498395	7	38825	deletion
BOV3140	N'Dama (Co)	taurine	8	BovineHD0800028400	96129918	BovineHD0800028413	96181815	13	51898	deletion
BOV3140	N'Dama (Co)	taurine	10	BovineHD1000009081	27637415	BovineHD1000009085	27659286	5	21872	deletion
BOV3140	N'Dama (Co)	taurine	11	BovineHD1100017047	59595643	BovineHD1100017051	59603949	4	8307	deletion
BOV3140	N'Dama (Co)	taurine	12	BovineHD1200000187	936045	BovineHD1200000191	944850	5	8806	deletion
BOV3140	N'Dama (Co)	taurine	12	BovineHD1200020644	74327005	BovineHD1200020752	74589404	12	262400	deletion
BOV3140	N'Dama (Co)	taurine	12	BovineHD1200020836	74840021	BovineHD1200020892	75017633	13	177613	deletion
BOV3140	N'Dama (Co)	taurine	12	BovineHD1200022353	78494480	BovineHD1200022355	78498214	3	3735	deletion
BOV3140	N'Dama (Co)	taurine	15	BovineHD1500006739	25530542	BTA-01982-no-rs	25535567	3	5026	deletion
BOV3140	N'Dama (Co)	taurine	15	BovineHD1500014369	49894984	BovineHD1500014379	49940983	3	46000	deletion
BOV3140	N'Dama (Co)	taurine	15	BovineHD1500023255	79763209	BovineHD4100012237	79766609	3	3401	deletion
BOV3140	N'Dama (Co)	taurine	17	BovineHD1700007050	25056695	BovineHD1700007057	25119996	4	63302	deletion
BOV3140	N'Dama (Co)	taurine	17	BovineHD1700014416	50746686	BovineHD1700014431	50962760	10	216075	deletion
BOV3140	N'Dama (Co)	taurine	17	BovineHD1700014483	51115979	BovineHD1700021984	51216046	5	100068	deletion
BOV3140	N'Dama (Co)	taurine	23	BovineHD2300008005	28448873	BovineHD2300008012	28469826	3	20954	deletion
BOV3140	N'Dama (Co)	taurine	23	BovineHD2300008182	28828468	BovineHD2300008188	28849820	4	21353	deletion
BOV3140	N'Dama (Co)	taurine	23	BovineHD2300008500	29788998	BovineHD2300008505	29808818	4	19821	deletion
BOV3140	N'Dama (Co)	taurine	23	BovineHD2300008832	30544966	BovineHD2300008835	30548742	3	3777	deletion
BOV3140	N'Dama (Co)	taurine	1	BovineHD0100040159	140474441	BovineHD0100040162	140483441	5	9001	deletion
BOV3140	N'Dama (Co)	taurine	5	BovineHD0500001178	4520002	BovineHD0500001180	4531901	5	11900	deletion
BOV3140	N'Dama (Co)	taurine	5	BovineHD0500014389	49993761	BTA-95484-no-rs	49999826	4	6066	deletion
BOV3140	N'Dama (Co)	taurine	5	BovineHD0500016565	58824093	BovineHD0500016574	58864045	11	39953	deletion
BOV3140	N'Dama (Co)	taurine	5	BovineHD0500022647	79941263	Hapmap50921-BTA-24204	79954124	5	12862	deletion
BOV3140	N'Dama (Co)	taurine	5	BovineHD0500033755	116377657	BovineHD0500033758	116388363	3	10707	deletion
BOV3140	N'Dama (Co)	taurine	7	BovineHD0700012067	41582892	BovineHD0700012071	41588354	5	5463	deletion
BOV3140	N'Dama (Co)	taurine	9	BovineHD0900014842	53895094	BovineHD0900014846	53899150	5	4057	deletion
BOV3140	N'Dama (Co)	taurine	9	BovineHD0900025514	90350555	BovineHD0900025516	90358403	3	7849	deletion
BOV3140	N'Dama (Co)	taurine	10	BovineHD1000001930	6256791	BovineHD1000001934	6264567	5	7777	deletion
BOV3140	N'Dama (Co)	taurine	10	BovineHD1000008006	24488552	BovineHD1000030572	24822212	10	333661	deletion
BOV3140	N'Dama (Co)	taurine	10	BovineHD1000008183	25087951	BovineHD1000008212	25173443	5	85493	deletion
BOV3140	N'Dama (Co)	taurine	11	BovineHD1100012568	42946452	BovineHD1100012572	42960277	5	13826	deletion
BOV3140	N'Dama (Co)	taurine	12	BovineHD1200017419	63443073	ARS-BFGL-NGS-59000	63477827	11	34755	deletion
BOV3140	N'Dama (Co)	taurine	12	BovineHD1200019801	72077746	BovineHD1200019825	72123747	9	46002	deletion
BOV3140	N'Dama (Co)	taurine	12	BovineHD1200020448	73767537	BovineHD1200020457	73779660	4	12124	deletion
BOV3140	N'Dama (Co)	taurine	13	BovineHD1300015302	53971268	BovineHD1300015307	53982995	6	11728	deletion
BOV3140	N'Dama (Co)	taurine	17	BovineHD1700003926	13832793	BovineHD1700003931	13853542	7	20750	deletion
BOV3140	N'Dama (Co)	taurine	18	BovineHD1800005539	17861065	BovineHD1800005542	17871901	4	10837	deletion
BOV3140	N'Dama (Co)	taurine	27	BovineHD2700010186	35695569	BovineHD2700010193	35709901	8	14333	deletion
BOV3140	N'Dama (Co)	taurine	29	BovineHD2900004606	15602137	BovineHD2900004610	15624080	5	21944	deletion
BOV3140	N'Dama (Co)	taurine	1	BovineHD0100019598	69205418	BovineHD0100019604	69219486	6	14069	duplication
BOV3140	N'Dama (Co)	taurine	1	BovineHD0100021001	73153595	Hapmap41511-BTA-34652	73239166	24	85572	duplication
BOV3140	N'Dama (Co)	taurine	1	BovineHD0100045174	154907480	BovineHD0100045203	154980467	31	72988	duplication
BOV3140	N'Dama (Co)	taurine	2	BovineHD0200034602	119664594	BovineHD0200034604	119665706	3	1113	duplication
BOV3140	N'Dama (Co)	taurine	3	BovineHD0300016420	54251564	BovineHD0300016424	54253993	5	2430	duplication
BOV3140	N'Dama (Co)	taurine	4	BovineHD0400012361	45054839	BovineHD0400012364	45072215	4	17377	duplication
BOV3140	N'Dama (Co)	taurine	4	BovineHD0400023103	83429553	BovineHD0400023123	83452740	12	23188	duplication
BOV3140	N'Dama (Co)	taurine	4	BovineHD0400030004	106133283	BovineHD0400030009	106142458	5	9176	duplication
BOV3140	N'Dama (Co)	taurine	6	BovineHD0600009852	35418315	BovineHD0600009857	35437040	6	18726	duplication
BOV3140	N'Dama (Co)	taurine	6	BovineHD0600016559	60163290	Hapmap55170-rs29017690	60173472	3	10183	duplication
BOV3140	N'Dama (Co)	taurine	12	BovineHD1200000612	2192168	BovineHD1200000616	2201087	5	8920	duplication
BOV3140	N'Dama (Co)	taurine	12	BovineHD1200019600	71440002	BovineHD1200019611	71494540	5	54539	duplication
BOV3140	N'Dama (Co)	taurine	12	BovineHD1200020311	73401154	BTB-01761781	73497775	3	96622	duplication
BOV3140	N'Dama (Co)	taurine	15	BovineHD1500013357	46838495	BovineHD1500013399	46975690	14	137196	duplication
BOV3140	N'Dama (Co)	taurine	15	BovineHD1500023455	80573351	BovineHD1500023491	80743769	13	170419	duplication
BOV3140	N'Dama (Co)	taurine	17	BovineHD1700018315	63657239	BovineHD1700018321	63668916	5	11678	duplication
BOV3140	N'Dama (Co)	taurine	20	ARS-BFGL-NGS-99194	61764939	BovineHD2000017335	61779174	8	14236	duplication
BOV3140	N'Dama (Co)	taurine	21	BovineHD2100020261	69425981	BovineHD2100020264	69433617	3	7637	duplication
BOV3140	N'Dama (Co)	taurine	24	BTB-01625084	62411069	BovineHD2400018184	62445370	4	34302	duplication
BOV3140	N'Dama (Co)	taurine	25	BovineHD2500011157	39949500	BovineHD2500011187	40003962	24	54463	duplication
BOV3140	N'Dama (Co)	taurine	25	BovineHD2500011217	40099305	BovineHD2500011260	40207867	43	108563	duplication
BOV3140	N'Dama (Co)	taurine	25	BovineHD2500011273	40224312	BovineHD2500011315	40324531	35	100220	duplication
BOV3140	N'Dama (Co)	taurine	26	BovineHD2600006042	23419423	BovineHD2600006045	23421594	4	2172	duplication
BOV3140	N'Dama (Co)	taurine	5	BovineHD0500011994	41982095	BovineHD0500011996	41983818	3	1724	duplication
BOV3141	N'Dama (Co)	taurine	1	BovineHD0100023862	83218713	BovineHD0100023866	83238102	5	19390	deletion
BOV3141	N'Dama (Co)	taurine	1	BovineHD0100047110	93730576	BovineHD0100026605	93819471	10	88896	deletion
BOV3141	N'Dama (Co)	taurine	5	BovineHD0500006524	22514133	BovineHD0500006529	22563988	6	49856	deletion
BOV3141	N'Dama (Co)	taurine	5	BovineHD0500022647	79941263	Hapmap50921-BTA-24204	79954124	5	12862	deletion
BOV3141	N'Dama (Co)	taurine	5	BovineHD0500034077	117281795	BovineHD0500034134	117492470	26	210676	deletion
BOV3141	N'Dama (Co)	taurine	5	BovineHD0500034145	117533059	BovineHD0500034153	117586036	8	52978	deletion
BOV3141	N'Dama (Co)	taurine	7	BovineHD0700012609	43492993	BovineHD0700012611	43498441	3	5449	deletion
BOV3141	N'Dama (Co)	taurine	8	BovineHD0800004015	12459571	BovineHD0800004022	12498395	7	38825	deletion
BOV3141	N'Dama (Co)	taurine	8	BovineHD0800028400	96129918	BovineHD0800028413	96181815	13	51898	deletion
BOV3141	N'Dama (Co)	taurine	10	BovineHD1000007626	23180741	BovineHD1000007632	23222741	6	42001	deletion
BOV3141	N'Dama (Co)	taurine	12	BovineHD1200000187	936045	BovineHD1200000191	944850	5	8806	deletion
BOV3141	N'Dama (Co)	taurine	12	BovineHD1200019362	70435829	BovineHD1200028177	70458250	4	22422	deletion
BOV3141	N'Dama (Co)	taurine	12	BovineHD1200020004	72511101	BovineHD1200020124	72882991	79	371891	deletion
BOV3141	N'Dama (Co)	taurine	12	BovineHD1200020632	74302958	BovineHD1200028373	74359566	3	56609	deletion
BOV3141	N'Dama (Co)	taurine	15	BovineHD1500023670	81301329	BovineHD1500023673	81308681	4	7353	deletion
BOV3141	N'Dama (Co)	taurine	17	BovineHD1700014416	50746686	BovineHD1700014431	50962760	10	216075	deletion
BOV3141	N'Dama (Co)	taurine	17	BovineHD1700014483	51115979	BovineHD1700021984	51216046	5	100068	deletion
BOV3141	N'Dama (Co)	taurine	18	BovineHD1800003457	9741999	Hapmap58843-rs29022852	9752287	6	10289	deletion
BOV3141	N'Dama (Co)	taurine	18	BovineHD1800019186	65766249	BovineHD1800019187	65771834	3	5586	deletion
BOV3141	N'Dama (Co)	taurine	24	BovineHD2400006672	24579328	BTA-57640-no-rs	24582206	3	2879	deletion
BOV3141	N'Dama (Co)	taurine	29	BovineHD4100018857	11094697	ARS-BFGL-NGS-25195	11099809	4	5113	deletion
BOV3141	N'Dama (Co)	taurine	2	BovineHD0200037831	130200917	BovineHD0200037833	130204643	3	3727	deletion
BOV3141	N'Dama (Co)	taurine	3	BovineHD0300033115	114496211	BovineHD4100002504	114502430	4	6220	deletion
BOV3141	N'Dama (Co)	taurine	6	BovineHD0600000247	1074664	BovineHD0600000254	1100413	8	25750	deletion
BOV3141	N'Dama (Co)	taurine	6	Hapmap54823-rs29021261	44545708	BovineHD4100004836	44554322	7	8615	deletion
BOV3141	N'Dama (Co)	taurine	8	BovineHD0800033682	39469326	BovineHD0800011707	39476393	3	7068	deletion
BOV3141	N'Dama (Co)	taurine	9	BovineHD0900001609	7335828	BovineHD0900001613	7347787	4	11960	deletion
BOV3141	N'Dama (Co)	taurine	9	BovineHD0900025514	90350555	BovineHD0900025516	90358403	3	7849	deletion
BOV3141	N'Dama (Co)	taurine	10	BovineHD1000007274	22371549	BovineHD1000007277	22379850	4	8302	deletion
BOV3141	N'Dama (Co)	taurine	11	BovineHD1100027370	93896609	BovineHD1100027376	93922796	6	26188	deletion
BOV3141	N'Dama (Co)	taurine	23	BovineHD2300008469	29682163	BovineHD2300008474	29694350	6	12188	deletion
BOV3141	N'Dama (Co)	taurine	28	BovineHD2800000876	2749169	BovineHD2800000893	2853011	11	103843	deletion
BOV3141	N'Dama (Co)	taurine	3	BovineHD0300028669	99795825	BovineHD0300028677	99836774	7	40950	duplication
BOV3141	N'Dama (Co)	taurine	3	BovineHD0300034977	119695073	BovineHD0300034980	119700584	3	5512	duplication
BOV3141	N'Dama (Co)	taurine	4	BovineHD0400023105	83432035	BovineHD0400023112	83438914	5	6880	duplication
BOV3141	N'Dama (Co)	taurine	4	BovineHD0400034445	117761973	BovineHD0400034459	117795433	15	33461	duplication
BOV3141	N'Dama (Co)	taurine	4	BovineHD0400034490	117877217	BovineHD0400034492	117882078	3	4862	duplication
BOV3141	N'Dama (Co)	taurine	5	BovineHD0500012841	44710022	BovineHD0500012843	44718715	3	8694	duplication
BOV3141	N'Dama (Co)	taurine	6	Hapmap42314-BTA-75757	35241752	BovineHD0600009857	35437040	50	195289	duplication
BOV3141	N'Dama (Co)	taurine	6	BovineHD0600023394	85054446	BovineHD0600023404	85093387	9	38942	duplication
BOV3141	N'Dama (Co)	taurine	7	BovineHD0700002458	9455452	BovineHD0700002471	9504448	5	48997	duplication
BOV3141	N'Dama (Co)	taurine	9	BovineHD0900023630	84489855	BovineHD0900023636	84499470	5	9616	duplication
BOV3141	N'Dama (Co)	taurine	11	BovineHD1100000263	796403	BTB-01701204	797650	3	1248	duplication
BOV3141	N'Dama (Co)	taurine	11	BovineHD1100003305	9361340	BovineHD1100003307	9368085	4	6746	duplication
BOV3141	N'Dama (Co)	taurine	12	BovineHD1200019671	71688525	BovineHD1200028233	71934303	9	245779	duplication
BOV3141	N'Dama (Co)	taurine	12	BovineHD1200020295	73345563	BovineHD1200020358	73564769	11	219207	duplication
BOV3141	N'Dama (Co)	taurine	12	BovineHD1200021086	75497057	BovineHD1200021225	75789302	10	292246	duplication
BOV3141	N'Dama (Co)	taurine	15	BovineHD1500013180	46571384	BovineHD1500013263	46683210	29	111827	duplication
BOV3141	N'Dama (Co)	taurine	15	BovineHD1500013357	46838495	BovineHD1500013413	47013774	19	175280	duplication
BOV3141	N'Dama (Co)	taurine	15	BovineHD1500013777	48035396	BovineHD1500013779	48047397	3	12002	duplication
BOV3141	N'Dama (Co)	taurine	15	BTB-01793260	79923112	BovineHD1500023311	79925053	3	1942	duplication
BOV3141	N'Dama (Co)	taurine	15	BovineHD1500023439	80511026	BovineHD1500023527	80896866	28	385841	duplication
BOV3141	N'Dama (Co)	taurine	16	BovineHD1600024243	383318	Hapmap27776-BTA-156804	440855	7	57538	duplication
BOV3141	N'Dama (Co)	taurine	16	BovineHD1600001984	6944291	BovineHD1600002106	7419707	6	475417	duplication
BOV3141	N'Dama (Co)	taurine	16	BovineHD1600002266	7918041	BovineHD1600002276	7946232	5	28192	duplication
BOV3141	N'Dama (Co)	taurine	17	BovineHD1700018313	63655359	BovineHD1700018321	63668916	7	13558	duplication
BOV3141	N'Dama (Co)	taurine	21	BovineHD2100000958	5355124	BovineHD4100014934	5381679	7	26556	duplication
BOV3141	N'Dama (Co)	taurine	24	BTB-01625084	62411069	BovineHD2400018182	62431830	3	20762	duplication
BOV3141	N'Dama (Co)	taurine	29	BovineHD2900012811	42532912	BovineHD2900012827	42578956	8	46045	duplication
BOV3145	N'Dama (Co)	taurine	1	BovineHD0100023862	83218713	BovineHD0100023866	83238102	5	19390	deletion
BOV3145	N'Dama (Co)	taurine	2	BovineHD0200040833	136749793	BovineHD0200040086	136776410	3	26618	deletion
BOV3145	N'Dama (Co)	taurine	5	BovineHD0500006524	22514133	BovineHD0500006529	22563988	6	49856	deletion
BOV3145	N'Dama (Co)	taurine	5	BovineHD0500034144	117524110	BovineHD0500034153	117586036	9	61927	deletion
BOV3145	N'Dama (Co)	taurine	6	BovineHD0600015722	57448716	BovineHD0600015725	57464144	4	15429	deletion
BOV3145	N'Dama (Co)	taurine	7	BovineHD0700033609	18531324	BovineHD0700005195	18566035	7	34712	deletion
BOV3145	N'Dama (Co)	taurine	7	BovineHD0700033720	43487164	BovineHD0700012611	43498441	4	11278	deletion
BOV3145	N'Dama (Co)	taurine	7	BovineHD0700012619	43529725	BovineHD0700012621	43534836	3	5112	deletion
BOV3145	N'Dama (Co)	taurine	8	BovineHD0800004015	12459571	BovineHD0800004022	12498395	7	38825	deletion
BOV3145	N'Dama (Co)	taurine	8	BovineHD0800028400	96129918	BovineHD0800028413	96181815	13	51898	deletion
BOV3145	N'Dama (Co)	taurine	12	BovineHD1200019362	70435829	BovineHD1200028177	70458250	4	22422	deletion
BOV3145	N'Dama (Co)	taurine	12	BovineHD1200019628	71553800	BovineHD1200019647	71613636	3	59837	deletion
BOV3145	N'Dama (Co)	taurine	12	BovineHD1200019671	71688525	BovineHD1200019786	72042304	14	353780	deletion
BOV3145	N'Dama (Co)	taurine	12	BovineHD1200028309	73319626	BovineHD1200020358	73564769	14	245144	deletion
BOV3145	N'Dama (Co)	taurine	12	BovineHD1200020442	73754154	BovineHD1200020457	73779660	5	25507	deletion
BOV3145	N'Dama (Co)	taurine	12	BovineHD1200020632	74302958	BovineHD1200020752	74589404	13	286447	deletion
BOV3145	N'Dama (Co)	taurine	12	BovineHD1200020836	74840021	BovineHD1200020930	75193156	18	353136	deletion
BOV3145	N'Dama (Co)	taurine	14	BovineHD1400004922	17329297	BovineHD1400024063	17336372	3	7076	deletion
BOV3145	N'Dama (Co)	taurine	17	BovineHD1700014416	50746686	BovineHD1700014431	50962760	10	216075	deletion
BOV3145	N'Dama (Co)	taurine	17	BovineHD1700014483	51115979	BovineHD1700014495	51370688	6	254710	deletion
BOV3145	N'Dama (Co)	taurine	18	BovineHD1800017540	60928049	BovineHD1800017543	60939823	3	11775	deletion
BOV3145	N'Dama (Co)	taurine	18	BovineHD1800017736	61508908	BovineHD1800017740	61518565	4	9658	deletion
BOV3145	N'Dama (Co)	taurine	18	BovineHD1800017805	61768443	BovineHD1800017816	61835029	9	66587	deletion
BOV3145	N'Dama (Co)	taurine	18	BovineHD1800019875	61894649	BovineHD1800017834	61918012	6	23364	deletion
BOV3145	N'Dama (Co)	taurine	23	BovineHD2300001816	7209697	BovineHD2300001818	7213472	3	3776	deletion
BOV3145	N'Dama (Co)	taurine	1	BovineHD0100007365	24888509	BovineHD0100007371	24913436	7	24928	deletion
BOV3145	N'Dama (Co)	taurine	3	BovineHD0300036142	54522367	BovineHD0300016583	54760562	26	238196	deletion
BOV3145	N'Dama (Co)	taurine	3	BovineHD0300016593	54818791	BovineHD0300036152	54963401	9	144611	deletion
BOV3145	N'Dama (Co)	taurine	4	BovineHD0400029002	103099647	BovineHD0400029008	103116301	8	16655	deletion
BOV3145	N'Dama (Co)	taurine	4	BovineHD0400031196	108988241	BovineHD0400031215	109051121	20	62881	deletion
BOV3145	N'Dama (Co)	taurine	5	BovineHD0500022647	79941263	Hapmap50921-BTA-24204	79954124	5	12862	deletion
BOV3145	N'Dama (Co)	taurine	7	BovineHD0700029075	99325393	BovineHD0700029077	99328261	3	2869	deletion
BOV3145	N'Dama (Co)	taurine	10	BovineHD1000007274	22371549	BovineHD1000007276	22377346	3	5798	deletion
BOV3145	N'Dama (Co)	taurine	10	BovineHD1000007644	23319458	BovineHD1000007691	23413050	4	93593	deletion
BOV3145	N'Dama (Co)	taurine	10	BovineHD1000007959	24275820	BovineHD1000030566	24285616	3	9797	deletion
BOV3145	N'Dama (Co)	taurine	10	BovineHD1000008179	25063032	BovineHD1000008212	25173443	6	110412	deletion
BOV3145	N'Dama (Co)	taurine	11	BovineHD1100015456	52985065	BovineHD1100015461	53002043	6	16979	deletion
BOV3145	N'Dama (Co)	taurine	11	BovineHD1100016440	56436947	BovineHD1100016445	56472630	6	35684	deletion
BOV3145	N'Dama (Co)	taurine	11	BovineHD1100017047	59595643	BovineHD1100017051	59603949	4	8307	deletion
BOV3145	N'Dama (Co)	taurine	12	BovineHD1200012072	43164746	BovineHD1200012080	43196111	8	31366	deletion
BOV3145	N'Dama (Co)	taurine	14	BovineHD1400001780	6656054	BovineHD1400001784	6665921	6	9868	deletion
BOV3145	N'Dama (Co)	taurine	15	BovineHD1500012983	45994419	BovineHD1500012985	45997172	3	2754	deletion
BOV3145	N'Dama (Co)	taurine	15	BovineHD1500019948	69138692	BovineHD1500019966	69175593	20	36902	deletion
BOV3145	N'Dama (Co)	taurine	16	BovineHD1600011297	39565635	BovineHD1600011300	39589152	5	23518	deletion
BOV3145	N'Dama (Co)	taurine	23	BovineHD2300008469	29682163	BovineHD2300008474	29694350	6	12188	deletion
BOV3145	N'Dama (Co)	taurine	27	BovineHD2700001986	6362916	ARS-BFGL-NGS-96496	6388642	6	25727	deletion
BOV3145	N'Dama (Co)	taurine	1	BovineHD0100000005	16947	BovineHD0100000026	78655	4	61709	duplication
BOV3145	N'Dama (Co)	taurine	1	BovineHD0100026002	91547660	BovineHD0100026007	91569610	7	21951	duplication
BOV3145	N'Dama (Co)	taurine	3	BovineHD0300016426	54256514	BovineHD0300016428	54261102	3	4589	duplication
BOV3145	N'Dama (Co)	taurine	4	BovineHD0400023103	83429553	BovineHD0400023126	83468395	15	38843	duplication
BOV3145	N'Dama (Co)	taurine	5	BovineHD0500016675	59503184	BovineHD0500016693	59642942	14	139759	duplication
BOV3145	N'Dama (Co)	taurine	5	BovineHD0500029357	102487072	BovineHD0500029361	102495087	4	8016	duplication
BOV3145	N'Dama (Co)	taurine	7	BovineHD0700031495	108044827	BovineHD0700031497	108053445	3	8619	duplication
BOV3145	N'Dama (Co)	taurine	12	BovineHD4100009570	43806999	BovineHD1200012209	43827034	5	20036	duplication
BOV3145	N'Dama (Co)	taurine	12	BovineHD1200017532	63967025	BovineHD1200017534	63973118	4	6094	duplication
BOV3145	N'Dama (Co)	taurine	12	BovineHD1200020006	72518489	BovineHD1200020032	72579020	21	60532	duplication
BOV3145	N'Dama (Co)	taurine	15	BovineHD1500013398	46974674	BovineHD1500013413	47013774	7	39101	duplication
BOV3145	N'Dama (Co)	taurine	15	BovineHD1500013776	48022950	Hapmap55024-rs29015792	48068620	9	45671	duplication
BOV3145	N'Dama (Co)	taurine	15	BovineHD1500023396	80275724	BovineHD1500023413	80329011	13	53288	duplication
BOV3145	N'Dama (Co)	taurine	15	BovineHD1500023439	80511026	BovineHD1500023491	80743769	16	232744	duplication
BOV3145	N'Dama (Co)	taurine	16	BovineHD1600000828	2923709	Hapmap33837-BES10_Contig687_1379	2962360	14	38652	duplication
BOV3145	N'Dama (Co)	taurine	16	BovineHD1600002266	7918041	BovineHD1600002276	7946232	5	28192	duplication
BOV3145	N'Dama (Co)	taurine	17	BovineHD1700018315	63657239	BovineHD1700018321	63668916	5	11678	duplication
BOV3145	N'Dama (Co)	taurine	21	BovineHD2100006002	20534831	BovineHD2100006010	20549074	4	14244	duplication
BOV3145	N'Dama (Co)	taurine	23	BovineHD2300008244	29010903	BovineHD2300008267	29113538	12	102636	duplication
BOV3145	N'Dama (Co)	taurine	23	BovineHD2300008328	29263908	BovineHD2300008351	29320903	17	56996	duplication
BOV3145	N'Dama (Co)	taurine	23	BovineHD2300012621	43511953	BovineHD2300012625	43517459	5	5507	duplication
BOV3145	N'Dama (Co)	taurine	26	BovineHD2600006042	23419423	BovineHD2600006045	23421594	4	2172	duplication
BOV3145	N'Dama (Co)	taurine	29	BovineHD2900012811	42532912	BovineHD2900012822	42567601	6	34690	duplication
BOV3145	N'Dama (Co)	taurine	29	BovineHD2900014746	50431276	UA-IFASA-5520	50444320	4	13045	duplication
BOV3146	N'Dama (Co)	taurine	1	BovineHD0100023862	83218713	BovineHD0100023866	83238102	5	19390	deletion
BOV3146	N'Dama (Co)	taurine	5	BovineHD0500006524	22514133	BovineHD0500006529	22563988	6	49856	deletion
BOV3146	N'Dama (Co)	taurine	5	BovineHD0500022647	79941263	Hapmap50921-BTA-24204	79954124	5	12862	deletion
BOV3146	N'Dama (Co)	taurine	5	BovineHD0500034145	117533059	BovineHD0500034161	117639815	11	106757	deletion
BOV3146	N'Dama (Co)	taurine	6	BovineHD0600008075	28989049	BovineHD0600008078	28994000	4	4952	deletion
BOV3146	N'Dama (Co)	taurine	7	BovineHD0700033720	43487164	BovineHD0700012611	43498441	4	11278	deletion
BOV3146	N'Dama (Co)	taurine	8	BovineHD0800000770	2252209	BovineHD0800000772	2253891	3	1683	deletion
BOV3146	N'Dama (Co)	taurine	8	BovineHD0800028400	96129918	BovineHD0800028413	96181815	13	51898	deletion
BOV3146	N'Dama (Co)	taurine	9	BovineHD0900014841	53893533	BovineHD0900014846	53899150	6	5618	deletion
BOV3146	N'Dama (Co)	taurine	10	BovineHD1000007904	24081861	BovineHD1000007922	24150282	3	68422	deletion
BOV3146	N'Dama (Co)	taurine	10	BovineHD1000007959	24275820	BovineHD1000030566	24285616	3	9797	deletion
BOV3146	N'Dama (Co)	taurine	12	BovineHD1200019362	70435829	BovineHD1200028177	70458250	4	22422	deletion
BOV3146	N'Dama (Co)	taurine	12	BovineHD1200019628	71553800	BovineHD1200019647	71613636	3	59837	deletion
BOV3146	N'Dama (Co)	taurine	12	BovineHD1200019739	71899472	BovineHD1200019756	71949321	7	49850	deletion
BOV3146	N'Dama (Co)	taurine	12	BovineHD1200020098	72748544	BovineHD1200020124	72882991	11	134448	deletion
BOV3146	N'Dama (Co)	taurine	12	BovineHD1200028311	73363460	BovineHD1200020302	73375464	4	12005	deletion
BOV3146	N'Dama (Co)	taurine	12	BovineHD1200028382	74421681	BovineHD1200020752	74589404	7	167724	deletion
BOV3146	N'Dama (Co)	taurine	16	BovineHD1600002397	8605747	BovineHD1600002399	8623933	3	18187	deletion
BOV3146	N'Dama (Co)	taurine	17	BovineHD1700007050	25056695	BovineHD1700007057	25119996	4	63302	deletion
BOV3146	N'Dama (Co)	taurine	17	BovineHD1700014416	50746686	BovineHD1700014431	50962760	10	216075	deletion
BOV3146	N'Dama (Co)	taurine	17	BovineHD1700014483	51115979	BovineHD1700021984	51216046	5	100068	deletion
BOV3146	N'Dama (Co)	taurine	18	BovineHD1800003457	9741999	Hapmap58843-rs29022852	9752287	6	10289	deletion
BOV3146	N'Dama (Co)	taurine	18	BovineHD1800019186	65766249	BovineHD1800019187	65771834	3	5586	deletion
BOV3146	N'Dama (Co)	taurine	23	BovineHD2300007043	25341782	BovineHD2300007053	25361041	8	19260	deletion
BOV3146	N'Dama (Co)	taurine	1	BovineHD0100007365	24888509	BovineHD0100007371	24913436	7	24928	deletion
BOV3146	N'Dama (Co)	taurine	3	BovineHD0300019878	67193461	BovineHD0300036196	67197626	3	4166	deletion
BOV3146	N'Dama (Co)	taurine	5	BovineHD0500001178	4520002	BovineHD0500001180	4531901	5	11900	deletion
BOV3146	N'Dama (Co)	taurine	8	BovineHD0800026429	89079826	BovineHD0800026436	89098625	9	18800	deletion
BOV3146	N'Dama (Co)	taurine	11	BovineHD1100027370	93896609	BovineHD1100027377	93931927	7	35319	deletion
BOV3146	N'Dama (Co)	taurine	13	BovineHD1300015302	53971268	BovineHD1300015307	53982995	6	11728	deletion
BOV3146	N'Dama (Co)	taurine	18	BovineHD1800001122	3820293	BovineHD1800001126	3837136	5	16844	deletion
BOV3146	N'Dama (Co)	taurine	21	BovineHD2100000597	3882864	BovineHD2100000599	3887470	3	4607	deletion
BOV3146	N'Dama (Co)	taurine	26	BovineHD2600012548	44563398	BovineHD2600012552	44571364	3	7967	deletion
BOV3146	N'Dama (Co)	taurine	27	BovineHD2700010179	35679172	BovineHD2700010193	35709901	15	30730	deletion
BOV3146	N'Dama (Co)	taurine	1	BovineHD0100000005	16947	BovineHD0100000033	111645	8	94699	duplication
BOV3146	N'Dama (Co)	taurine	1	BovineHD0100020993	73129524	Hapmap41511-BTA-34652	73239166	33	109643	duplication
BOV3146	N'Dama (Co)	taurine	1	BovineHD0100045176	154912243	BovineHD0100045203	154980467	30	68225	duplication
BOV3146	N'Dama (Co)	taurine	3	BovineHD0300006622	20972382	BovineHD0300035990	20996369	8	23988	duplication
BOV3146	N'Dama (Co)	taurine	3	BovineHD0300028669	99795825	BovineHD0300028686	99902086	13	106262	duplication
BOV3146	N'Dama (Co)	taurine	4	BovineHD0400000539	2326381	BovineHD0400000544	2331493	5	5113	duplication
BOV3146	N'Dama (Co)	taurine	4	BovineHD0400023549	85181767	BovineHD0400023551	85186389	3	4623	duplication
BOV3146	N'Dama (Co)	taurine	4	BovineHD0400029969	106059685	BovineHD0400030009	106142458	27	82774	duplication
BOV3146	N'Dama (Co)	taurine	5	BovineHD0500012840	44705963	BovineHD0500012843	44718715	4	12753	duplication
BOV3146	N'Dama (Co)	taurine	5	BovineHD0500016644	59272714	BovineHD0500016661	59367842	12	95129	duplication
BOV3146	N'Dama (Co)	taurine	5	BovineHD0500016675	59503184	BovineHD0500016694	59648377	15	145194	duplication
BOV3146	N'Dama (Co)	taurine	5	BovineHD0500028524	99763391	BovineHD0500028540	99825480	8	62090	duplication
BOV3146	N'Dama (Co)	taurine	6	BovineHD0600023398	85066855	BovineHD0600023404	85093387	6	26533	duplication
BOV3146	N'Dama (Co)	taurine	6	BovineHD0600028960	103889765	BovineHD0600028963	103902803	5	13039	duplication
BOV3146	N'Dama (Co)	taurine	6	BovineHD0600033575	117831432	BovineHD0600033577	117838988	3	7557	duplication
BOV3146	N'Dama (Co)	taurine	8	BovineHD0800021935	73006747	BTB-00352963	73011355	3	4609	duplication
BOV3146	N'Dama (Co)	taurine	9	BovineHD0900015847	57961111	BovineHD0900015853	57970391	7	9281	duplication
BOV3146	N'Dama (Co)	taurine	10	BovineHD1000007672	23369340	BovineHD1000007747	23600571	11	231232	duplication
BOV3146	N'Dama (Co)	taurine	10	BovineHD1000008165	25019171	BovineHD1000008259	25303984	15	284814	duplication
BOV3146	N'Dama (Co)	taurine	12	BovineHD1200019502	71173494	BovineHD1200019511	71221794	3	48301	duplication
BOV3146	N'Dama (Co)	taurine	14	BovineHD1400024323	74984	BovineHD1400024034	1260498	31	1185515	duplication
BOV3146	N'Dama (Co)	taurine	15	BovineHD1500000337	1355671	BovineHD1500000349	1392890	8	37220	duplication
BOV3146	N'Dama (Co)	taurine	15	BovineHD1500016189	55894010	BovineHD1500016193	55897677	5	3668	duplication
BOV3146	N'Dama (Co)	taurine	15	BovineHD1500023439	80511026	BovineHD1500023528	80900882	29	389857	duplication
BOV3146	N'Dama (Co)	taurine	17	BovineHD1700018313	63655359	BovineHD1700018321	63668916	7	13558	duplication
BOV3146	N'Dama (Co)	taurine	18	BovineHD1800008607	27671416	BovineHD1800008609	27675191	3	3776	duplication
BOV3146	N'Dama (Co)	taurine	19	BovineHD1900001641	6444572	BovineHD1900001643	6448690	3	4119	duplication
BOV3146	N'Dama (Co)	taurine	21	BovineHD2100015226	52971607	BovineHD2100015230	52993771	5	22165	duplication
BOV3146	N'Dama (Co)	taurine	23	BovineHD2300010185	34793393	BovineHD2300010187	34801450	3	8058	duplication
BOV3146	N'Dama (Co)	taurine	25	BovineHD2500002555	9629876	BTA-60749-no-rs	9664651	9	34776	duplication
BOV3146	N'Dama (Co)	taurine	28	BovineHD2800000609	1656391	BovineHD2800000614	1663594	6	7204	duplication
BOV3146	N'Dama (Co)	taurine	29	BovineHD2900008182	27817803	BovineHD2900008186	27821993	5	4191	duplication
BOV3146	N'Dama (Co)	taurine	29	BovineHD2900015514	39099998	BovineHD2900011902	39521770	25	421773	duplication
BOV3147	N'Dama (Co)	taurine	1	BovineHD4100000168	32134740	BovineHD0100009302	32142914	3	8175	deletion
BOV3147	N'Dama (Co)	taurine	1	BovineHD0100023862	83218713	BovineHD0100023866	83238102	5	19390	deletion
BOV3147	N'Dama (Co)	taurine	1	BovineHD0100047110	93730576	BovineHD0100026605	93819471	10	88896	deletion
BOV3147	N'Dama (Co)	taurine	2	BovineHD0200013459	46477034	BovineHD0200013462	46485436	4	8403	deletion
BOV3147	N'Dama (Co)	taurine	3	BovineHD0300002848	8635643	BovineHD0300002854	8649652	3	14010	deletion
BOV3147	N'Dama (Co)	taurine	5	BovineHD0500006524	22514133	BovineHD0500006529	22563988	6	49856	deletion
BOV3147	N'Dama (Co)	taurine	5	BovineHD0500034145	117533059	BovineHD0500034153	117586036	8	52978	deletion
BOV3147	N'Dama (Co)	taurine	8	BovineHD0800028364	95983063	BovineHD0800028373	96039953	10	56891	deletion
BOV3147	N'Dama (Co)	taurine	8	BovineHD0800028400	96129918	BovineHD0800028413	96181815	13	51898	deletion
BOV3147	N'Dama (Co)	taurine	12	BovineHD1200000187	936045	BovineHD1200000191	944850	5	8806	deletion
BOV3147	N'Dama (Co)	taurine	15	BovineHD1500006739	25530542	BTA-01982-no-rs	25535567	3	5026	deletion
BOV3147	N'Dama (Co)	taurine	17	BovineHD1700007050	25056695	BovineHD1700007057	25119996	4	63302	deletion
BOV3147	N'Dama (Co)	taurine	17	BovineHD1700014416	50746686	BovineHD1700014426	50800662	6	53977	deletion
BOV3147	N'Dama (Co)	taurine	17	BovineHD1700014483	51115979	BovineHD1700021984	51216046	5	100068	deletion
BOV3147	N'Dama (Co)	taurine	26	BovineHD2600009286	34296519	BovineHD2600009288	34299839	3	3321	deletion
BOV3147	N'Dama (Co)	taurine	2	BovineHD0200016321	57600771	BovineHD0200016461	57970419	136	369649	deletion
BOV3147	N'Dama (Co)	taurine	4	BovineHD0400031196	108988241	BovineHD0400031215	109051121	20	62881	deletion
BOV3147	N'Dama (Co)	taurine	5	BovineHD0500001178	4520002	BovineHD0500001180	4531901	5	11900	deletion
BOV3147	N'Dama (Co)	taurine	6	BovineHD0600015722	57448716	BovineHD0600015725	57464144	4	15429	deletion
BOV3147	N'Dama (Co)	taurine	7	BovineHD0700012438	42745346	BovineHD0700012444	42759922	5	14577	deletion
BOV3147	N'Dama (Co)	taurine	10	BovineHD1000006477	19767455	BovineHD1000006480	19773157	4	5703	deletion
BOV3147	N'Dama (Co)	taurine	11	BovineHD1100016440	56436947	BovineHD1100016443	56459164	4	22218	deletion
BOV3147	N'Dama (Co)	taurine	12	BovineHD1200020836	74840021	BovineHD1200020844	74849756	3	9736	deletion
BOV3147	N'Dama (Co)	taurine	15	BovineHD1500023145	79382459	BovineHD1500023147	79385887	3	3429	deletion
BOV3147	N'Dama (Co)	taurine	15	BovineHD1500023198	79565725	BovineHD1500023217	79608073	4	42349	deletion
BOV3147	N'Dama (Co)	taurine	18	BovineHD1800003457	9741999	Hapmap58843-rs29022852	9752287	6	10289	deletion
BOV3147	N'Dama (Co)	taurine	19	BovineHD1900000916	3895190	BovineHD1900000926	3918888	10	23699	deletion
BOV3147	N'Dama (Co)	taurine	23	BovineHD2300008470	29684098	BovineHD2300008474	29694350	5	10253	deletion
BOV3147	N'Dama (Co)	taurine	29	BovineHD2900007650	26205190	BovineHD2900007653	26221515	6	16326	deletion
BOV3147	N'Dama (Co)	taurine	1	BovineHD4100000699	123031693	BovineHD0100034789	123038180	5	6488	duplication
BOV3147	N'Dama (Co)	taurine	3	BovineHD0300016420	54251564	BovineHD0300016424	54253993	5	2430	duplication
BOV3147	N'Dama (Co)	taurine	4	BovineHD0400012361	45054839	BovineHD0400012364	45072215	4	17377	duplication
BOV3147	N'Dama (Co)	taurine	4	BovineHD0400027936	99819432	BovineHD0400027960	99877016	4	57585	duplication
BOV3147	N'Dama (Co)	taurine	4	BovineHD0400029995	106115456	BovineHD0400030009	106142458	10	27003	duplication
BOV3147	N'Dama (Co)	taurine	5	BovineHD0500011904	41734176	BovineHD0500011907	41751952	3	17777	duplication
BOV3147	N'Dama (Co)	taurine	5	BovineHD0500016674	59496240	BovineHD0500016691	59627471	14	131232	duplication
BOV3147	N'Dama (Co)	taurine	5	BovineHD0500028480	99577125	BovineHD0500028540	99825480	9	248356	duplication
BOV3147	N'Dama (Co)	taurine	5	BovineHD0500029357	102487072	BovineHD0500029361	102495087	4	8016	duplication
BOV3147	N'Dama (Co)	taurine	6	BovineHD0600023389	85034144	BovineHD0600023404	85093387	14	59244	duplication
BOV3147	N'Dama (Co)	taurine	7	ARS-BFGL-NGS-7600	2323494	BovineHD0700000631	2327827	5	4334	duplication
BOV3147	N'Dama (Co)	taurine	9	BovineHD0900023633	84493690	BovineHD0900023636	84499470	4	5781	duplication
BOV3147	N'Dama (Co)	taurine	10	BovineHD1000007896	24057642	BovineHD1000007900	24070828	5	13187	duplication
BOV3147	N'Dama (Co)	taurine	10	BovineHD1000017565	60195930	BovineHD1000017570	60201542	6	5613	duplication
BOV3147	N'Dama (Co)	taurine	12	BovineHD1200002103	7475353	BovineHD1200002108	7499536	6	24184	duplication
BOV3147	N'Dama (Co)	taurine	12	BovineHD1200019997	72501540	BovineHD1200020025	72569492	25	67953	duplication
BOV3147	N'Dama (Co)	taurine	12	BovineHD1200020088	72728853	BovineHD1200020101	72756887	12	28035	duplication
BOV3147	N'Dama (Co)	taurine	12	BovineHD1200020538	74014764	BovineHD1200020562	74098496	3	83733	duplication
BOV3147	N'Dama (Co)	taurine	12	BovineHD1200028439	75462926	BovineHD1200021104	75517838	9	54913	duplication
BOV3147	N'Dama (Co)	taurine	15	BovineHD1500000172	684098	BovineHD1500000179	695497	6	11400	duplication
BOV3147	N'Dama (Co)	taurine	15	BovineHD1500023455	80573351	BovineHD1500023467	80638664	6	65314	duplication
BOV3147	N'Dama (Co)	taurine	17	BovineHD1700004270	14950803	BovineHD1700004273	14961077	4	10275	duplication
BOV3147	N'Dama (Co)	taurine	17	BovineHD1700018315	63657239	BovineHD1700018321	63668916	5	11678	duplication
BOV3147	N'Dama (Co)	taurine	21	BovineHD2100000196	1606118	BovineHD2100000200	1629222	3	23105	duplication
BOV3147	N'Dama (Co)	taurine	21	BovineHD2100005986	20501452	BovineHD2100005991	20506287	5	4836	duplication
BOV3147	N'Dama (Co)	taurine	21	BovineHD2100006002	20534831	BovineHD2100006010	20549074	4	14244	duplication
BOV3147	N'Dama (Co)	taurine	23	BovineHD2300008244	29010903	BovineHD2300008252	29055896	5	44994	duplication
BOV3147	N'Dama (Co)	taurine	23	BovineHD2300008328	29263908	BovineHD2300008331	29272706	3	8799	duplication
BOV3147	N'Dama (Co)	taurine	23	BTB-02011393	34673581	BovineHD2300015663	34698858	3	25278	duplication
BOV3147	N'Dama (Co)	taurine	24	BovineHD2400007935	29161120	Hapmap54558-rs29009598	29187804	7	26685	duplication
BOV3147	N'Dama (Co)	taurine	26	BovineHD2600006042	23419423	BovineHD2600006045	23421594	4	2172	duplication
BOV3147	N'Dama (Co)	taurine	29	BovineHD2900012103	40043296	BovineHD2900012110	40064475	5	21180	duplication
BOV3148	N'Dama (Co)	taurine	1	BovineHD0100007365	24888509	BovineHD0100007371	24913436	7	24928	deletion
BOV3148	N'Dama (Co)	taurine	1	BovineHD4100000168	32134740	BovineHD0100009302	32142914	3	8175	deletion
BOV3148	N'Dama (Co)	taurine	1	BovineHD0100023862	83218713	BovineHD0100023866	83238102	5	19390	deletion
BOV3148	N'Dama (Co)	taurine	2	BovineHD0200037831	130200917	BovineHD0200037833	130204643	3	3727	deletion
BOV3148	N'Dama (Co)	taurine	3	BovineHD0300014268	46799485	BovineHD0300014271	46808604	4	9120	deletion
BOV3148	N'Dama (Co)	taurine	4	BovineHD0400031196	108988241	BovineHD0400031215	109051121	20	62881	deletion
BOV3148	N'Dama (Co)	taurine	5	BovineHD0500006524	22514133	BovineHD0500006529	22563988	6	49856	deletion
BOV3148	N'Dama (Co)	taurine	5	BovineHD0500020761	73185738	BovineHD0500020763	73190311	4	4574	deletion
BOV3148	N'Dama (Co)	taurine	5	BovineHD0500034145	117533059	BovineHD0500034153	117586036	8	52978	deletion
BOV3148	N'Dama (Co)	taurine	7	BovineHD0700033609	18531324	BovineHD0700005194	18562682	6	31359	deletion
BOV3148	N'Dama (Co)	taurine	8	BovineHD0800028400	96129918	BovineHD0800028413	96181815	13	51898	deletion
BOV3148	N'Dama (Co)	taurine	10	BovineHD1000031198	23203395	BovineHD1000007632	23222741	4	19347	deletion
BOV3148	N'Dama (Co)	taurine	12	BovineHD1200000187	936045	BovineHD1200000191	944850	5	8806	deletion
BOV3148	N'Dama (Co)	taurine	15	BovineHD1500023198	79565725	BovineHD1500023218	79612403	5	46679	deletion
BOV3148	N'Dama (Co)	taurine	17	BovineHD1700014416	50746686	BovineHD1700014426	50800662	6	53977	deletion
BOV3148	N'Dama (Co)	taurine	17	BovineHD1700014483	51115979	BovineHD1700014495	51370688	6	254710	deletion
BOV3148	N'Dama (Co)	taurine	27	BovineHD2700006721	23922834	Hapmap54743-rs29013433	23928751	3	5918	deletion
BOV3148	N'Dama (Co)	taurine	2	BovineHD0200021631	75425008	BovineHD0200021648	75464316	16	39309	deletion
BOV3148	N'Dama (Co)	taurine	5	BovineHD0500016665	59421039	BovineHD0500016670	59442269	4	21231	deletion
BOV3148	N'Dama (Co)	taurine	6	BovineHD0600015125	55153746	BovineHD0600015127	55162337	3	8592	deletion
BOV3148	N'Dama (Co)	taurine	7	BTB-01592167	87116662	BovineHD0700025573	87133023	4	16362	deletion
BOV3148	N'Dama (Co)	taurine	9	BovineHD0900004854	17922604	BovineHD0900004859	17947471	5	24868	deletion
BOV3148	N'Dama (Co)	taurine	10	BovineHD1000007274	22371549	BovineHD1000007276	22377346	3	5798	deletion
BOV3148	N'Dama (Co)	taurine	11	BovineHD1100016439	56419017	BovineHD1100016443	56459164	5	40148	deletion
BOV3148	N'Dama (Co)	taurine	12	BovineHD1200020448	73767537	BovineHD1200020490	73863425	7	95889	deletion
BOV3148	N'Dama (Co)	taurine	15	BovineHD1500002228	8684757	ARS-BFGL-NGS-40245	8689537	4	4781	deletion
BOV3148	N'Dama (Co)	taurine	15	BovineHD4100011789	11393603	BovineHD1500002895	11420564	7	26962	deletion
BOV3148	N'Dama (Co)	taurine	17	BovineHD1700000342	1594102	BovineHD1700000345	1599392	4	5291	deletion
BOV3148	N'Dama (Co)	taurine	19	ARS-BFGL-NGS-28901	42976859	BovineHD1900012239	42984149	4	7291	deletion
BOV3148	N'Dama (Co)	taurine	29	BovineHD2900015420	27363231	BovineHD2900008053	27405618	11	42388	deletion
BOV3148	N'Dama (Co)	taurine	1	BovineHD0100000005	16947	BovineHD0100000026	78655	4	61709	duplication
BOV3148	N'Dama (Co)	taurine	1	Hapmap28058-BTA-161831	12468631	BovineHD0100003851	12484849	7	16219	duplication
BOV3148	N'Dama (Co)	taurine	1	ARS-BFGL-NGS-118460	69201417	BovineHD0100019604	69219486	7	18070	duplication
BOV3148	N'Dama (Co)	taurine	1	BovineHD0100021016	73187965	Hapmap41511-BTA-34652	73239166	11	51202	duplication
BOV3148	N'Dama (Co)	taurine	1	BovineHD0100026003	91552097	BovineHD0100026007	91569610	6	17514	duplication
BOV3148	N'Dama (Co)	taurine	3	BovineHD0300034977	119695073	BovineHD0300034980	119700584	3	5512	duplication
BOV3148	N'Dama (Co)	taurine	5	BovineHD0500016367	57993463	BovineHD0500016375	58024309	8	30847	duplication
BOV3148	N'Dama (Co)	taurine	12	BovineHD1200028439	75462926	BovineHD1200021134	75579245	10	116320	duplication
BOV3148	N'Dama (Co)	taurine	15	BovineHD1500000590	2556267	BovineHD1500000597	2576339	7	20073	duplication
BOV3148	N'Dama (Co)	taurine	15	BovineHD1500013202	46605212	BovineHD1500013243	46651173	17	45962	duplication
BOV3148	N'Dama (Co)	taurine	15	BovineHD1500013357	46838495	BovineHD1500013399	46975690	14	137196	duplication
BOV3148	N'Dama (Co)	taurine	15	BovineHD1500014602	50605494	BovineHD1500014611	50651124	10	45631	duplication
BOV3148	N'Dama (Co)	taurine	15	BovineHD1500023455	80573351	BovineHD1500023503	80784038	15	210688	duplication
BOV3148	N'Dama (Co)	taurine	16	BovineHD1600022030	76436156	BovineHD4100012749	76443995	3	7840	duplication
BOV3148	N'Dama (Co)	taurine	17	BovineHD1700018313	63655359	BovineHD1700018321	63668916	7	13558	duplication
BOV3148	N'Dama (Co)	taurine	21	BovineHD2100006002	20534831	BovineHD2100006010	20549074	4	14244	duplication
BOV3148	N'Dama (Co)	taurine	28	BovineHD2800000609	1656391	BovineHD2800000614	1663594	6	7204	duplication
BOV3148	N'Dama (Co)	taurine	28	BovineHD2800000868	2692719	BovineHD2800000875	2734205	5	41487	duplication
BOV3151	N'Dama (Co)	taurine	1	BovineHD4100000168	32134740	BovineHD0100009302	32142914	3	8175	deletion
BOV3151	N'Dama (Co)	taurine	1	BovineHD0100023862	83218713	BovineHD0100023866	83238102	5	19390	deletion
BOV3151	N'Dama (Co)	taurine	1	BovineHD0100047110	93730576	BovineHD0100026605	93819471	10	88896	deletion
BOV3151	N'Dama (Co)	taurine	2	BovineHD0200021631	75425008	BovineHD0200021648	75464316	16	39309	deletion
BOV3151	N'Dama (Co)	taurine	5	BovineHD0500006524	22514133	BovineHD0500006529	22563988	6	49856	deletion
BOV3151	N'Dama (Co)	taurine	5	BovineHD0500029560	103280697	BovineHD0500029569	103320352	3	39656	deletion
BOV3151	N'Dama (Co)	taurine	5	BovineHD0500034145	117533059	BovineHD0500034153	117586036	8	52978	deletion
BOV3151	N'Dama (Co)	taurine	7	BovineHD0700033720	43487164	BovineHD0700012611	43498441	4	11278	deletion
BOV3151	N'Dama (Co)	taurine	8	BovineHD0800004015	12459571	BovineHD0800004022	12498395	7	38825	deletion
BOV3151	N'Dama (Co)	taurine	8	BovineHD0800028400	96129918	BovineHD0800028413	96181815	13	51898	deletion
BOV3151	N'Dama (Co)	taurine	12	BovineHD1200020644	74327005	BovineHD1200020752	74589404	12	262400	deletion
BOV3151	N'Dama (Co)	taurine	12	BovineHD1200020836	74840021	BovineHD1200020874	74942860	10	102840	deletion
BOV3151	N'Dama (Co)	taurine	12	BovineHD1200021214	75770032	BovineHD1200028476	75946247	7	176216	deletion
BOV3151	N'Dama (Co)	taurine	15	BovineHD1500023255	79763209	BovineHD4100012237	79766609	3	3401	deletion
BOV3151	N'Dama (Co)	taurine	17	BovineHD1700014416	50746686	BovineHD1700014431	50962760	10	216075	deletion
BOV3151	N'Dama (Co)	taurine	17	BovineHD1700014483	51115979	BovineHD1700021984	51216046	5	100068	deletion
BOV3151	N'Dama (Co)	taurine	18	BovineHD1800019186	65766249	BovineHD1800019187	65771834	3	5586	deletion
BOV3151	N'Dama (Co)	taurine	23	BovineHD2300007058	25425442	BovineHD2300007067	25442124	11	16683	deletion
BOV3151	N'Dama (Co)	taurine	23	BovineHD2300008019	28486281	BovineHD2300015634	28494393	3	8113	deletion
BOV3151	N'Dama (Co)	taurine	24	BovineHD2400004363	16218919	BovineHD2400004365	16223480	3	4562	deletion
BOV3151	N'Dama (Co)	taurine	1	BovineHD0100012077	42261399	BovineHD0100012080	42266979	5	5581	deletion
BOV3151	N'Dama (Co)	taurine	4	BovineHD0400029003	103103335	BovineHD0400029008	103116301	6	12967	deletion
BOV3151	N'Dama (Co)	taurine	5	BovineHD0500036171	99542086	BovineHD0500028478	99570377	6	28292	deletion
BOV3151	N'Dama (Co)	taurine	6	BovineHD0600000778	3089088	BovineHD0600000783	3099852	7	10765	deletion
BOV3151	N'Dama (Co)	taurine	6	BovineHD0600015722	57448716	BovineHD0600015725	57464144	4	15429	deletion
BOV3151	N'Dama (Co)	taurine	7	BovineHD0700012438	42745346	BovineHD0700012446	42770483	7	25138	deletion
BOV3151	N'Dama (Co)	taurine	7	BovineHD0700017485	60935907	BovineHD0700017489	60944034	5	8128	deletion
BOV3151	N'Dama (Co)	taurine	10	BovineHD1000007947	24223514	BovineHD1000030566	24285616	4	62103	deletion
BOV3151	N'Dama (Co)	taurine	11	BovineHD1100017047	59595643	BovineHD1100017051	59603949	4	8307	deletion
BOV3151	N'Dama (Co)	taurine	12	BovineHD1200000022	138378	BovineHD1200000024	166654	4	28277	deletion
BOV3151	N'Dama (Co)	taurine	12	BovineHD1200012072	43164746	BovineHD1200012080	43196111	8	31366	deletion
BOV3151	N'Dama (Co)	taurine	12	BovineHD1200017419	63443073	ARS-BFGL-NGS-59000	63477827	11	34755	deletion
BOV3151	N'Dama (Co)	taurine	12	BovineHD1200019787	72058027	BovineHD1200019825	72123747	12	65721	deletion
BOV3151	N'Dama (Co)	taurine	12	BovineHD1200028309	73319626	BovineHD1200027111	73387202	9	67577	deletion
BOV3151	N'Dama (Co)	taurine	12	BovineHD1200020448	73767537	BovineHD1200020565	74111618	14	344082	deletion
BOV3151	N'Dama (Co)	taurine	13	BovineHD1300015293	53938383	BovineHD1300015307	53982995	15	44613	deletion
BOV3151	N'Dama (Co)	taurine	15	BovineHD1500019948	69138692	BovineHD1500019970	69188527	25	49836	deletion
BOV3151	N'Dama (Co)	taurine	16	Hapmap42530-BTA-38246	27107809	BovineHD1600007503	27114781	3	6973	deletion
BOV3151	N'Dama (Co)	taurine	18	BovineHD1800003457	9741999	Hapmap58843-rs29022852	9752287	6	10289	deletion
BOV3151	N'Dama (Co)	taurine	23	BovineHD2300008469	29682163	BovineHD2300008474	29694350	6	12188	deletion
BOV3151	N'Dama (Co)	taurine	1	BovineHD0100022067	76582721	BovineHD0100022077	76630962	13	48242	duplication
BOV3151	N'Dama (Co)	taurine	1	BovineHD4100000699	123031693	BovineHD0100034789	123038180	5	6488	duplication
BOV3151	N'Dama (Co)	taurine	2	BovineHD0200034602	119664594	BovineHD0200034604	119665706	3	1113	duplication
BOV3151	N'Dama (Co)	taurine	4	BovineHD0400020759	75028395	BTB-01835623	75104623	8	76229	duplication
BOV3151	N'Dama (Co)	taurine	4	BovineHD0400029998	106123287	BovineHD0400030009	106142458	9	19172	duplication
BOV3151	N'Dama (Co)	taurine	5	BovineHD0500016690	59619562	BovineHD0500016693	59642942	3	23381	duplication
BOV3151	N'Dama (Co)	taurine	6	BovineHD4100005270	84042568	BovineHD0600023142	84110627	34	68060	duplication
BOV3151	N'Dama (Co)	taurine	6	BovineHD0600023395	85057599	BovineHD0600023404	85093387	8	35789	duplication
BOV3151	N'Dama (Co)	taurine	7	ARS-BFGL-NGS-7600	2323494	BovineHD0700000631	2327827	5	4334	duplication
BOV3151	N'Dama (Co)	taurine	7	BovineHD0700020771	70614678	BovineHD0700020818	70747504	26	132827	duplication
BOV3151	N'Dama (Co)	taurine	9	BovineHD0900029602	101685154	BovineHD0900029604	101687104	3	1951	duplication
BOV3151	N'Dama (Co)	taurine	10	BovineHD1000008177	25048669	BovineHD1000008258	25297208	11	248540	duplication
BOV3151	N'Dama (Co)	taurine	10	BovineHD1000031279	26896185	BovineHD1000008786	26906837	8	10653	duplication
BOV3151	N'Dama (Co)	taurine	13	BovineHD1300002409	9070633	BovineHD1300002443	9174027	36	103395	duplication
BOV3151	N'Dama (Co)	taurine	13	BovineHD1300015258	53858853	BovineHD1300015261	53868094	4	9242	duplication
BOV3151	N'Dama (Co)	taurine	15	BovineHD1500000590	2556267	BovineHD1500000597	2576339	7	20073	duplication
BOV3151	N'Dama (Co)	taurine	15	BovineHD1500023501	80782524	BovineHD1500023507	80795701	3	13178	duplication
BOV3151	N'Dama (Co)	taurine	16	BovineHD1600000049	387363	BovineHD1600023895	423184	5	35822	duplication
BOV3151	N'Dama (Co)	taurine	17	BovineHD1700018313	63655359	BovineHD1700018321	63668916	7	13558	duplication
BOV3151	N'Dama (Co)	taurine	23	BovineHD2300007035	25325230	BovineHD2300007052	25354853	10	29624	duplication
BOV3151	N'Dama (Co)	taurine	23	BovineHD2300008244	29010903	BovineHD2300008267	29113538	12	102636	duplication
BOV3151	N'Dama (Co)	taurine	24	BTB-01625084	62411069	BovineHD2400018184	62445370	4	34302	duplication
BOV3151	N'Dama (Co)	taurine	29	BovineHD2900012811	42532912	BovineHD2900012827	42578956	8	46045	duplication
BOV3152	N'Dama (Co)	taurine	1	BovineHD4100000168	32134740	BovineHD0100009302	32142914	3	8175	deletion
BOV3152	N'Dama (Co)	taurine	1	BovineHD0100023862	83218713	BovineHD0100023866	83238102	5	19390	deletion
BOV3152	N'Dama (Co)	taurine	1	BovineHD0100047110	93730576	BovineHD0100026605	93819471	10	88896	deletion
BOV3152	N'Dama (Co)	taurine	2	BovineHD0200021631	75425008	BovineHD0200021648	75464316	16	39309	deletion
BOV3152	N'Dama (Co)	taurine	4	BovineHD0400031196	108988241	BovineHD0400031215	109051121	20	62881	deletion
BOV3152	N'Dama (Co)	taurine	5	BovineHD0500006524	22514133	BovineHD0500006529	22563988	6	49856	deletion
BOV3152	N'Dama (Co)	taurine	5	BovineHD0500034145	117533059	BovineHD0500034153	117586036	8	52978	deletion
BOV3152	N'Dama (Co)	taurine	6	BovineHD0600000778	3089088	BovineHD0600000784	3109223	8	20136	deletion
BOV3152	N'Dama (Co)	taurine	8	BovineHD0800004015	12459571	BovineHD0800004022	12498395	7	38825	deletion
BOV3152	N'Dama (Co)	taurine	8	BovineHD0800028400	96129918	BovineHD0800028413	96181815	13	51898	deletion
BOV3152	N'Dama (Co)	taurine	11	BovineHD1100013376	46023684	BovineHD1100013378	46026983	3	3300	deletion
BOV3152	N'Dama (Co)	taurine	12	BovineHD1200000187	936045	BovineHD1200000191	944850	5	8806	deletion
BOV3152	N'Dama (Co)	taurine	12	BovineHD1200020401	73657824	BovineHD1200028327	73666963	3	9140	deletion
BOV3152	N'Dama (Co)	taurine	12	BovineHD1200020644	74327005	BovineHD1200020752	74589404	12	262400	deletion
BOV3152	N'Dama (Co)	taurine	12	BovineHD1200020836	74840021	BovineHD1200020892	75017633	13	177613	deletion
BOV3152	N'Dama (Co)	taurine	12	BovineHD1200021214	75770032	BovineHD1200028476	75946247	7	176216	deletion
BOV3152	N'Dama (Co)	taurine	17	BovineHD1700014416	50746686	BovineHD1700014426	50800662	6	53977	deletion
BOV3152	N'Dama (Co)	taurine	18	BovineHD1800019186	65766249	BovineHD1800019187	65771834	3	5586	deletion
BOV3152	N'Dama (Co)	taurine	23	BovineHD2300007059	25428298	BovineHD2300007067	25442124	9	13827	deletion
BOV3152	N'Dama (Co)	taurine	24	BovineHD2400004363	16218919	BovineHD2400004365	16223480	3	4562	deletion
BOV3152	N'Dama (Co)	taurine	29	BovineHD4100018857	11094697	ARS-BFGL-NGS-25195	11099809	4	5113	deletion
BOV3152	N'Dama (Co)	taurine	4	BovineHD0400016039	58972371	UA-IFASA-1608	58998553	5	26183	deletion
BOV3152	N'Dama (Co)	taurine	4	BovineHD0400029002	103099647	BovineHD0400029008	103116301	8	16655	deletion
BOV3152	N'Dama (Co)	taurine	5	BovineHD0500001178	4520002	BovineHD0500001180	4531901	5	11900	deletion
BOV3152	N'Dama (Co)	taurine	5	BTA-73718-no-rs	61790994	BovineHD0500017323	61821222	12	30229	deletion
BOV3152	N'Dama (Co)	taurine	6	BovineHD0600015722	57448716	BovineHD0600015725	57464144	4	15429	deletion
BOV3152	N'Dama (Co)	taurine	7	BovineHD0700012438	42745346	BovineHD0700012446	42770483	7	25138	deletion
BOV3152	N'Dama (Co)	taurine	7	BTB-01592167	87116662	BovineHD0700025573	87133023	4	16362	deletion
BOV3152	N'Dama (Co)	taurine	10	BovineHD1000007274	22371549	BovineHD1000007276	22377346	3	5798	deletion
BOV3152	N'Dama (Co)	taurine	10	BovineHD1000007630	23208530	BovineHD1000007632	23222741	3	14212	deletion
BOV3152	N'Dama (Co)	taurine	10	BovineHD1000007947	24223514	BovineHD1000030566	24285616	4	62103	deletion
BOV3152	N'Dama (Co)	taurine	12	BovineHD1200019787	72058027	BovineHD1200019825	72123747	12	65721	deletion
BOV3152	N'Dama (Co)	taurine	12	BovineHD1200020448	73767537	BovineHD1200020565	74111618	14	344082	deletion
BOV3152	N'Dama (Co)	taurine	13	BovineHD1300015301	53965014	BovineHD1300015307	53982995	7	17982	deletion
BOV3152	N'Dama (Co)	taurine	15	BovineHD1500000296	1259162	BovineHD1500000299	1266888	4	7727	deletion
BOV3152	N'Dama (Co)	taurine	15	BovineHD4100011789	11393603	BovineHD1500002895	11420564	7	26962	deletion
BOV3152	N'Dama (Co)	taurine	15	BovineHD1500010677	38801464	BovineHD4100011983	38807489	4	6026	deletion
BOV3152	N'Dama (Co)	taurine	15	BovineHD1500019948	69138692	BovineHD1500019970	69188527	25	49836	deletion
BOV3152	N'Dama (Co)	taurine	19	BovineHD1900000916	3895190	BovineHD1900000926	3918888	10	23699	deletion
BOV3152	N'Dama (Co)	taurine	23	BovineHD2300007148	25747610	BovineHD2300007173	25866835	7	119226	deletion
BOV3152	N'Dama (Co)	taurine	1	BovineHD0100019598	69205418	BovineHD0100019604	69219486	6	14069	duplication
BOV3152	N'Dama (Co)	taurine	1	BovineHD0100022067	76582721	BovineHD0100022076	76629891	12	47171	duplication
BOV3152	N'Dama (Co)	taurine	2	BovineHD0200040218	82097094	BovineHD0200023530	82114870	4	17777	duplication
BOV3152	N'Dama (Co)	taurine	4	BovineHD0400023105	83432035	BovineHD0400023107	83434982	3	2948	duplication
BOV3152	N'Dama (Co)	taurine	9	BovineHD0900013735	49827086	BovineHD0900013737	49837384	3	10299	duplication
BOV3152	N'Dama (Co)	taurine	11	BovineHD1100010236	34375381	BovineHD1100010243	34425472	7	50092	duplication
BOV3152	N'Dama (Co)	taurine	13	BovineHD1300002409	9070633	BovineHD1300002443	9174027	36	103395	duplication
BOV3152	N'Dama (Co)	taurine	15	BovineHD1500023396	80275724	BovineHD1500023403	80299279	8	23556	duplication
BOV3152	N'Dama (Co)	taurine	15	BovineHD1500023439	80511026	BovineHD1500023507	80795701	19	284676	duplication
BOV3152	N'Dama (Co)	taurine	21	BovineHD2100006002	20534831	BovineHD2100006010	20549074	4	14244	duplication
BOV3152	N'Dama (Co)	taurine	22	BovineHD2200006683	22929556	BovineHD2200006707	22975030	25	45475	duplication
BOV3152	N'Dama (Co)	taurine	23	BovineHD2300007625	27578386	BovineHD2300007630	27593703	6	15318	duplication
BOV3152	N'Dama (Co)	taurine	17	BovineHD1700018313	63655359	BovineHD1700018321	63668916	7	13558	duplication
BOV3154	N'Dama (Co)	taurine	1	BovineHD4100000168	32134740	BovineHD0100009302	32142914	3	8175	deletion
BOV3154	N'Dama (Co)	taurine	1	BovineHD0100023862	83218713	BovineHD0100023866	83238102	5	19390	deletion
BOV3154	N'Dama (Co)	taurine	1	BovineHD0100047110	93730576	BovineHD0100026605	93819471	10	88896	deletion
BOV3154	N'Dama (Co)	taurine	3	BovineHD0300014268	46799485	BovineHD0300014271	46808604	4	9120	deletion
BOV3154	N'Dama (Co)	taurine	5	BovineHD0500006524	22514133	BovineHD0500006529	22563988	6	49856	deletion
BOV3154	N'Dama (Co)	taurine	5	BovineHD0500022647	79941263	Hapmap50921-BTA-24204	79954124	5	12862	deletion
BOV3154	N'Dama (Co)	taurine	5	BovineHD0500034077	117281795	BovineHD0500034161	117639815	39	358021	deletion
BOV3154	N'Dama (Co)	taurine	7	BovineHD0700012438	42745346	ARS-BFGL-NGS-23938	42788788	9	43443	deletion
BOV3154	N'Dama (Co)	taurine	7	BovineHD0700015566	53944893	BovineHD0700015568	53946890	3	1998	deletion
BOV3154	N'Dama (Co)	taurine	8	BovineHD0800000770	2252209	BovineHD0800000772	2253891	3	1683	deletion
BOV3154	N'Dama (Co)	taurine	8	BovineHD0800004015	12459571	BovineHD0800004022	12498395	7	38825	deletion
BOV3154	N'Dama (Co)	taurine	8	BovineHD0800028364	95983063	BovineHD0800028373	96039953	10	56891	deletion
BOV3154	N'Dama (Co)	taurine	8	BovineHD0800028400	96129918	BovineHD0800028413	96181815	13	51898	deletion
BOV3154	N'Dama (Co)	taurine	10	BovineHD1000007904	24081861	BovineHD1000007922	24150282	3	68422	deletion
BOV3154	N'Dama (Co)	taurine	10	BovineHD1000007959	24275820	BovineHD1000030566	24285616	3	9797	deletion
BOV3154	N'Dama (Co)	taurine	12	BovineHD1200000187	936045	BovineHD1200000191	944850	5	8806	deletion
BOV3154	N'Dama (Co)	taurine	12	BovineHD1200020004	72511101	BovineHD1200020124	72882991	79	371891	deletion
BOV3154	N'Dama (Co)	taurine	12	BovineHD1200020401	73657824	BovineHD1200028327	73666963	3	9140	deletion
BOV3154	N'Dama (Co)	taurine	12	BovineHD1200020632	74302958	BovineHD1200028373	74359566	3	56609	deletion
BOV3154	N'Dama (Co)	taurine	12	BovineHD1200020836	74840021	BovineHD1200020874	74942860	10	102840	deletion
BOV3154	N'Dama (Co)	taurine	12	BovineHD1200020891	75016673	BovineHD1200020930	75193156	7	176484	deletion
BOV3154	N'Dama (Co)	taurine	15	BovineHD1500023255	79763209	BovineHD1500023258	79773117	5	9909	deletion
BOV3154	N'Dama (Co)	taurine	17	BovineHD1700007050	25056695	BovineHD1700007057	25119996	4	63302	deletion
BOV3154	N'Dama (Co)	taurine	17	BovineHD1700014416	50746686	BovineHD1700014431	50962760	10	216075	deletion
BOV3154	N'Dama (Co)	taurine	28	BovineHD2800000126	287007	BovineHD2800000128	290320	3	3314	deletion
BOV3154	N'Dama (Co)	taurine	1	BovineHD0100017843	63055840	BovineHD0100017846	63065169	5	9330	deletion
BOV3154	N'Dama (Co)	taurine	2	BovineHD0200040833	136749793	BovineHD0200040086	136776410	3	26618	deletion
BOV3154	N'Dama (Co)	taurine	5	BovineHD0500030204	105302012	BovineHD0500030209	105319971	6	17960	deletion
BOV3154	N'Dama (Co)	taurine	6	BovineHD0600000778	3089088	BovineHD0600000783	3099852	7	10765	deletion
BOV3154	N'Dama (Co)	taurine	6	BovineHD0600015722	57448716	BovineHD0600015725	57464144	4	15429	deletion
BOV3154	N'Dama (Co)	taurine	7	BovineHD0700010103	35312206	BovineHD0700010105	35318219	3	6014	deletion
BOV3154	N'Dama (Co)	taurine	7	BovineHD0700012798	44169192	BovineHD0700012801	44176069	4	6878	deletion
BOV3154	N'Dama (Co)	taurine	9	BovineHD0900014841	53893533	BovineHD0900014846	53899150	6	5618	deletion
BOV3154	N'Dama (Co)	taurine	10	BovineHD1000007274	22371549	BovineHD1000007276	22377346	3	5798	deletion
BOV3154	N'Dama (Co)	taurine	11	BovineHD1100016439	56419017	BovineHD1100016443	56459164	5	40148	deletion
BOV3154	N'Dama (Co)	taurine	11	BovineHD1100024568	85527924	BovineHD1100024573	85555152	6	27229	deletion
BOV3154	N'Dama (Co)	taurine	13	BovineHD1300015302	53971268	BovineHD1300015307	53982995	6	11728	deletion
BOV3154	N'Dama (Co)	taurine	14	BovineHD1400001780	6656054	BovineHD1400001784	6665921	6	9868	deletion
BOV3154	N'Dama (Co)	taurine	15	BovineHD1500012761	45482819	BovineHD1500012784	45528216	20	45398	deletion
BOV3154	N'Dama (Co)	taurine	17	BovineHD1700008378	29543238	BovineHD1700008390	29585726	14	42489	deletion
BOV3154	N'Dama (Co)	taurine	18	BovineHD1800009818	32441376	BovineHD1800009820	32446947	4	5572	deletion
BOV3154	N'Dama (Co)	taurine	19	BovineHD1900000916	3895190	BovineHD1900000926	3918888	10	23699	deletion
BOV3154	N'Dama (Co)	taurine	21	BovineHD2100000597	3882864	BovineHD2100000599	3887470	3	4607	deletion
BOV3154	N'Dama (Co)	taurine	22	BovineHD2200006658	22888039	BovineHD2200006661	22894597	4	6559	deletion
BOV3154	N'Dama (Co)	taurine	24	BovineHD2400006672	24579328	BTA-57640-no-rs	24582206	3	2879	deletion
BOV3154	N'Dama (Co)	taurine	26	BovineHD2600000678	3725279	BovineHD2600000790	4080042	112	354764	deletion
BOV3154	N'Dama (Co)	taurine	29	BovineHD2900015420	27363231	BovineHD2900008053	27405618	11	42388	deletion
BOV3154	N'Dama (Co)	taurine	1	BovineHD0100026647	93949896	BovineHD0100026649	93961196	4	11301	duplication
BOV3154	N'Dama (Co)	taurine	1	BovineHD4100000699	123031693	BovineHD0100034789	123038180	5	6488	duplication
BOV3154	N'Dama (Co)	taurine	1	BovineHD0100045177	154913991	BovineHD0100045203	154980467	28	66477	duplication
BOV3154	N'Dama (Co)	taurine	2	BovineHD0200034602	119664594	BovineHD0200034604	119665706	3	1113	duplication
BOV3154	N'Dama (Co)	taurine	3	BovineHD0300016420	54251564	BovineHD0300016424	54253993	5	2430	duplication
BOV3154	N'Dama (Co)	taurine	3	BovineHD0300028669	99795825	BovineHD0300028677	99836774	7	40950	duplication
BOV3154	N'Dama (Co)	taurine	4	BovineHD0400023123	83452740	BovineHD0400023126	83468395	4	15656	duplication
BOV3154	N'Dama (Co)	taurine	4	BovineHD0400035793	99806123	BovineHD0400027960	99877016	5	70894	duplication
BOV3154	N'Dama (Co)	taurine	4	BovineHD0400030846	108136944	BovineHD0400030856	108171759	11	34816	duplication
BOV3154	N'Dama (Co)	taurine	5	BTB-02067717	59364363	BovineHD0500016693	59642942	21	278580	duplication
BOV3154	N'Dama (Co)	taurine	5	BovineHD0500028474	99556262	BovineHD0500028531	99795416	8	239155	duplication
BOV3154	N'Dama (Co)	taurine	6	BovineHD0600002051	8796503	BovineHD0600002054	8815305	4	18803	duplication
BOV3154	N'Dama (Co)	taurine	6	BovineHD0600021126	75979307	BovineHD0600034768	75987205	3	7899	duplication
BOV3154	N'Dama (Co)	taurine	7	BovineHD0700031495	108044827	BovineHD0700031497	108053445	3	8619	duplication
BOV3154	N'Dama (Co)	taurine	8	BovineHD0800006951	23192885	BovineHD0800006958	23232277	4	39393	duplication
BOV3154	N'Dama (Co)	taurine	9	BovineHD0900003447	13249538	BovineHD0900003449	13258034	3	8497	duplication
BOV3154	N'Dama (Co)	taurine	9	BovineHD0900023633	84493690	BovineHD0900023636	84499470	4	5781	duplication
BOV3154	N'Dama (Co)	taurine	10	BovineHD1000003931	11549477	BovineHD1000003936	11558282	6	8806	duplication
BOV3154	N'Dama (Co)	taurine	10	BovineHD1000010639	33571539	BovineHD1000010641	33574679	3	3141	duplication
BOV3154	N'Dama (Co)	taurine	12	BovineHD1200019645	71610662	BovineHD1200019777	72016965	15	406304	duplication
BOV3154	N'Dama (Co)	taurine	12	BovineHD1200020289	73335507	BovineHD1200020311	73401154	8	65648	duplication
BOV3154	N'Dama (Co)	taurine	12	BovineHD1200021086	75497057	BovineHD1200021091	75502589	4	5533	duplication
BOV3154	N'Dama (Co)	taurine	12	BovineHD1200021378	76154619	BovineHD1200021571	76608564	8	453946	duplication
BOV3154	N'Dama (Co)	taurine	14	BovineHD1400015277	54390188	BovineHD1400015280	54393941	4	3754	duplication
BOV3154	N'Dama (Co)	taurine	15	BovineHD1500013243	46651173	BovineHD1500013274	46694068	9	42896	duplication
BOV3154	N'Dama (Co)	taurine	15	BovineHD1500023455	80573351	BovineHD1500023491	80743769	13	170419	duplication
BOV3154	N'Dama (Co)	taurine	21	BovineHD2100013241	46054485	BovineHD2100013246	46081471	6	26987	duplication
BOV3154	N'Dama (Co)	taurine	21	BovineHD2100020261	69425981	BovineHD2100020264	69433617	3	7637	duplication
BOV3154	N'Dama (Co)	taurine	21	BovineHD2100020897	71505398	BovineHD2100020915	71539342	4	33945	duplication
BOV3154	N'Dama (Co)	taurine	23	BovineHD2300002536	10395820	BovineHD2300002538	10399866	3	4047	duplication
BOV3154	N'Dama (Co)	taurine	23	BovineHD2300008328	29263908	BovineHD2300008351	29320903	17	56996	duplication
BOV3154	N'Dama (Co)	taurine	25	BovineHD2500002832	10516863	ARS-BFGL-NGS-16206	10526660	3	9798	duplication
BOV3154	N'Dama (Co)	taurine	26	BTA-122125-no-rs	13478928	BovineHD2600003492	13491341	3	12414	duplication
BOV3154	N'Dama (Co)	taurine	26	BovineHD2600006099	23668006	BovineHD2600006110	23690266	10	22261	duplication
BOV3154	N'Dama (Co)	taurine	6	BovineHD0600000797	3190744	BovineHD0600000803	3217181	7	26438	duplication
BOV3155	N'Dama (Co)	taurine	1	BovineHD0100023862	83218713	BovineHD0100023866	83238102	5	19390	deletion
BOV3155	N'Dama (Co)	taurine	1	BovineHD0100047110	93730576	BovineHD0100026605	93819471	10	88896	deletion
BOV3155	N'Dama (Co)	taurine	5	BovineHD0500006524	22514133	BovineHD0500006529	22563988	6	49856	deletion
BOV3155	N'Dama (Co)	taurine	5	BovineHD0500012826	44647006	BovineHD0500012829	44657670	3	10665	deletion
BOV3155	N'Dama (Co)	taurine	5	BovineHD0500034145	117533059	BovineHD0500034153	117586036	8	52978	deletion
BOV3155	N'Dama (Co)	taurine	8	BovineHD0800000770	2252209	BovineHD0800000772	2253891	3	1683	deletion
BOV3155	N'Dama (Co)	taurine	8	BovineHD0800004015	12459571	BovineHD0800004022	12498395	7	38825	deletion
BOV3155	N'Dama (Co)	taurine	8	BovineHD0800028400	96129918	BovineHD0800028413	96181815	13	51898	deletion
BOV3155	N'Dama (Co)	taurine	12	BovineHD1200000187	936045	BovineHD1200000191	944850	5	8806	deletion
BOV3155	N'Dama (Co)	taurine	15	BovineHD1500023198	79565725	BovineHD1500023218	79612403	5	46679	deletion
BOV3155	N'Dama (Co)	taurine	17	BovineHD1700007050	25056695	BovineHD1700007057	25119996	4	63302	deletion
BOV3155	N'Dama (Co)	taurine	17	BovineHD1700014416	50746686	BovineHD1700014431	50962760	10	216075	deletion
BOV3155	N'Dama (Co)	taurine	18	BovineHD1800003457	9741999	BovineHD1800003461	9746255	5	4257	deletion
BOV3155	N'Dama (Co)	taurine	2	BovineHD0200021631	75425008	BovineHD0200021648	75464316	16	39309	deletion
BOV3155	N'Dama (Co)	taurine	2	BovineHD0200034016	117990638	BovineHD0200034085	118158564	47	167927	deletion
BOV3155	N'Dama (Co)	taurine	3	BovineHD0300014268	46799485	BovineHD0300014271	46808604	4	9120	deletion
BOV3155	N'Dama (Co)	taurine	4	BovineHD0400027595	98509760	BovineHD4100003164	98522819	6	13060	deletion
BOV3155	N'Dama (Co)	taurine	5	BovineHD0500001178	4520002	BovineHD0500001180	4531901	5	11900	deletion
BOV3155	N'Dama (Co)	taurine	6	BovineHD0600000778	3089088	BovineHD0600000783	3099852	7	10765	deletion
BOV3155	N'Dama (Co)	taurine	6	BovineHD0600015722	57448716	BovineHD0600015725	57464144	4	15429	deletion
BOV3155	N'Dama (Co)	taurine	7	BovineHD0700000224	983878	BovineHD0700000227	989660	4	5783	deletion
BOV3155	N'Dama (Co)	taurine	7	BovineHD0700012350	42410186	BovineHD0700012352	42421638	3	11453	deletion
BOV3155	N'Dama (Co)	taurine	7	BovineHD0700012438	42745346	ARS-BFGL-NGS-23938	42788788	9	43443	deletion
BOV3155	N'Dama (Co)	taurine	7	BovineHD0700012798	44169192	BovineHD0700012801	44176069	4	6878	deletion
BOV3155	N'Dama (Co)	taurine	7	BovineHD0700015566	53944893	BovineHD0700015569	53947702	4	2810	deletion
BOV3155	N'Dama (Co)	taurine	9	BovineHD0900004854	17922604	BovineHD0900004859	17947471	5	24868	deletion
BOV3155	N'Dama (Co)	taurine	10	BovineHD1000007630	23208530	BovineHD1000007691	23413050	7	204521	deletion
BOV3155	N'Dama (Co)	taurine	10	BovineHD1000007799	23800720	BovineHD1000007863	23938808	16	138089	deletion
BOV3155	N'Dama (Co)	taurine	10	BovineHD1000008044	24587769	BovineHD1000030572	24822212	9	234444	deletion
BOV3155	N'Dama (Co)	taurine	11	BovineHD1100015456	52985065	BovineHD1100015461	53002043	6	16979	deletion
BOV3155	N'Dama (Co)	taurine	12	BovineHD1200000022	138378	BovineHD1200000024	166654	4	28277	deletion
BOV3155	N'Dama (Co)	taurine	12	BovineHD1200012072	43164746	BovineHD1200012080	43196111	8	31366	deletion
BOV3155	N'Dama (Co)	taurine	15	BovineHD1500002228	8684757	ARS-BFGL-NGS-40245	8689537	4	4781	deletion
BOV3155	N'Dama (Co)	taurine	15	BovineHD1500004427	17468170	BovineHD1500004431	17479571	5	11402	deletion
BOV3155	N'Dama (Co)	taurine	23	BovineHD2300007058	25425442	BovineHD2300007068	25443589	12	18148	deletion
BOV3155	N'Dama (Co)	taurine	23	BovineHD2300008469	29682163	BovineHD2300008474	29694350	6	12188	deletion
BOV3155	N'Dama (Co)	taurine	28	BovineHD2800005835	22085091	BovineHD2800005838	22111800	4	26710	deletion
BOV3155	N'Dama (Co)	taurine	1	BovineHD0100019598	69205418	BovineHD0100019604	69219486	6	14069	duplication
BOV3155	N'Dama (Co)	taurine	1	BovineHD0100021016	73187965	Hapmap41511-BTA-34652	73239166	11	51202	duplication
BOV3155	N'Dama (Co)	taurine	1	BovineHD4100000699	123031693	BovineHD0100034789	123038180	5	6488	duplication
BOV3155	N'Dama (Co)	taurine	2	BovineHD0200009442	31819240	BovineHD0200009445	31829541	4	10302	duplication
BOV3155	N'Dama (Co)	taurine	3	BTA-86782-no-rs	40046382	BovineHD0300012211	40054798	3	8417	duplication
BOV3155	N'Dama (Co)	taurine	3	BovineHD0300028669	99795825	BovineHD0300028677	99836774	7	40950	duplication
BOV3155	N'Dama (Co)	taurine	4	BovineHD0400012361	45054839	BovineHD0400012364	45072215	4	17377	duplication
BOV3155	N'Dama (Co)	taurine	4	BovineHD0400023103	83429553	BovineHD0400023126	83468395	15	38843	duplication
BOV3155	N'Dama (Co)	taurine	5	BovineHD0500016674	59496240	BovineHD0500016694	59648377	16	152138	duplication
BOV3155	N'Dama (Co)	taurine	5	BovineHD0500029544	103122325	BovineHD0500029587	103454169	11	331845	duplication
BOV3155	N'Dama (Co)	taurine	5	BovineHD0500033265	115039452	BovineHD0500033274	115061022	7	21571	duplication
BOV3155	N'Dama (Co)	taurine	5	BovineHD0500034793	119191591	BovineHD0500034804	119230383	13	38793	duplication
BOV3155	N'Dama (Co)	taurine	9	BovineHD0900023633	84493690	BovineHD0900023636	84499470	4	5781	duplication
BOV3155	N'Dama (Co)	taurine	12	BovineHD1200019092	69515556	BovineHD4100009688	69522376	3	6821	duplication
BOV3155	N'Dama (Co)	taurine	12	BovineHD1200019997	72501540	BovineHD1200027104	72540763	17	39224	duplication
BOV3155	N'Dama (Co)	taurine	12	BovineHD1200020088	72728853	BovineHD1200020101	72756887	12	28035	duplication
BOV3155	N'Dama (Co)	taurine	12	BovineHD1200028439	75462926	BovineHD1200021134	75579245	10	116320	duplication
BOV3155	N'Dama (Co)	taurine	13	BovineHD1300015258	53858853	BovineHD1300015261	53868094	4	9242	duplication
BOV3155	N'Dama (Co)	taurine	15	BovineHD1500023455	80573351	BovineHD1500023503	80784038	15	210688	duplication
BOV3155	N'Dama (Co)	taurine	15	BovineHD1500023526	80892780	BovineHD1500023528	80900882	3	8103	duplication
BOV3155	N'Dama (Co)	taurine	22	BovineHD2200017136	59111718	BovineHD2200017148	59131279	13	19562	duplication
BOV3155	N'Dama (Co)	taurine	22	BovineHD2200017198	59231237	BovineHD2200017230	59292794	32	61558	duplication
BOV3155	N'Dama (Co)	taurine	23	BovineHD2300008328	29263908	BovineHD2300008331	29272706	3	8799	duplication
BOV3155	N'Dama (Co)	taurine	23	BovineHD2300010158	34622569	BovineHD2300015663	34698858	7	76290	duplication
BOV3155	N'Dama (Co)	taurine	28	BovineHD2800000889	2826085	BovineHD2800000894	2860512	4	34428	duplication
BOV3155	N'Dama (Co)	taurine	29	BovineHD2900012811	42532912	BovineHD2900012820	42561300	5	28389	duplication
BOV3755	Zebu Peul (BF)	zebu	1	BovineHD0100047110	93730576	BovineHD0100026605	93819471	10	88896	deletion
BOV3755	Zebu Peul (BF)	zebu	2	BovineHD0200008893	30315471	BovineHD0200008896	30320306	4	4836	deletion
BOV3755	Zebu Peul (BF)	zebu	4	BovineHD0400036247	106642849	BovineHD0400030317	106765834	5	122986	deletion
BOV3755	Zebu Peul (BF)	zebu	5	BovineHD0500016377	58032785	BovineHD0500016386	58049635	4	16851	deletion
BOV3755	Zebu Peul (BF)	zebu	5	BovineHD0500016450	58386640	BovineHD0500016460	58441130	9	54491	deletion
BOV3755	Zebu Peul (BF)	zebu	5	BovineHD0500016665	59421039	BovineHD0500016690	59619562	17	198524	deletion
BOV3755	Zebu Peul (BF)	zebu	7	BovineHD0700001971	6708218	BovineHD0700001976	6718398	4	10181	deletion
BOV3755	Zebu Peul (BF)	zebu	7	ARS-BFGL-NGS-20506	10835967	BovineHD0700032936	10874375	15	38409	deletion
BOV3755	Zebu Peul (BF)	zebu	7	BovineHD0700009682	33822484	BovineHD0700009684	33827724	3	5241	deletion
BOV3755	Zebu Peul (BF)	zebu	7	BovineHD0700012803	44437375	BovineHD0700012805	44444959	3	7585	deletion
BOV3755	Zebu Peul (BF)	zebu	11	BovineHD1100016759	58230799	BovineHD4100008869	58233893	3	3095	deletion
BOV3755	Zebu Peul (BF)	zebu	12	BovineHD1200028386	74478293	BovineHD1200020752	74589404	6	111112	deletion
BOV3755	Zebu Peul (BF)	zebu	12	BovineHD1200020869	74930625	BovineHD1200020930	75193156	11	262532	deletion
BOV3755	Zebu Peul (BF)	zebu	13	BovineHD1300015258	53858853	BovineHD1300015260	53862891	3	4039	deletion
BOV3755	Zebu Peul (BF)	zebu	14	BovineHD1400004922	17329297	BovineHD1400024063	17336372	3	7076	deletion
BOV3755	Zebu Peul (BF)	zebu	16	BovineHD1600002397	8605747	BovineHD1600002399	8623933	3	18187	deletion
BOV3755	Zebu Peul (BF)	zebu	18	BovineHD1800000115	893211	BovineHD1800000117	895426	3	2216	deletion
BOV3755	Zebu Peul (BF)	zebu	18	BovineHD4100013803	61699066	BovineHD1800017797	61704935	3	5870	deletion
BOV3755	Zebu Peul (BF)	zebu	2	BovineHD0200021631	75425008	BovineHD0200021647	75460843	15	35836	deletion
BOV3755	Zebu Peul (BF)	zebu	3	BovineHD0300013420	44024481	BovineHD0300013425	44041794	8	17314	deletion
BOV3755	Zebu Peul (BF)	zebu	3	ARS-BFGL-NGS-99481	84669155	BovineHD0300024188	84677551	6	8397	deletion
BOV3755	Zebu Peul (BF)	zebu	4	BovineHD0400025144	90699813	BovineHD0400025146	90705987	4	6175	deletion
BOV3755	Zebu Peul (BF)	zebu	10	BovineHD1000007715	23540925	BovineHD1000007738	23582099	4	41175	deletion
BOV3755	Zebu Peul (BF)	zebu	11	BovineHD1100005428	17638965	BovineHD1100005431	17644809	4	5845	deletion
BOV3755	Zebu Peul (BF)	zebu	12	BovineHD1200016654	60630506	BovineHD1200016657	60640448	3	9943	deletion
BOV3755	Zebu Peul (BF)	zebu	15	BovineHD1500012757	45475858	BovineHD1500012788	45533361	28	57504	deletion
BOV3755	Zebu Peul (BF)	zebu	29	BovineHD2900007880	26904527	BovineHD2900007902	26951446	17	46920	deletion
BOV3755	Zebu Peul (BF)	zebu	1	BovineHD0100008250	27756764	BovineHD0100008251	27762070	3	5307	duplication
BOV3755	Zebu Peul (BF)	zebu	2	BovineHD0200022575	78541457	BovineHD0200022580	78557269	7	15813	duplication
BOV3755	Zebu Peul (BF)	zebu	3	BovineHD0300011751	38062876	BovineHD0300011756	38069297	6	6422	duplication
BOV3755	Zebu Peul (BF)	zebu	3	BovineHD0300020996	71474569	BovineHD0300020999	71481147	5	6579	duplication
BOV3755	Zebu Peul (BF)	zebu	4	BovineHD0400023105	83432035	BovineHD0400023114	83440255	6	8221	duplication
BOV3755	Zebu Peul (BF)	zebu	5	BovineHD0500029553	103193315	BovineHD0500029572	103352396	5	159082	duplication
BOV3755	Zebu Peul (BF)	zebu	6	BovineHD0600000791	3164764	BovineHD0600000803	3217181	12	52418	duplication
BOV3755	Zebu Peul (BF)	zebu	6	BovineHD0600014790	53904223	BovineHD0600014793	53926780	4	22558	duplication
BOV3755	Zebu Peul (BF)	zebu	6	BovineHD0600020599	73998870	BovineHD0600020601	74001735	3	2866	duplication
BOV3755	Zebu Peul (BF)	zebu	7	BovineHD0700004140	15161335	BovineHD0700004147	15178739	8	17405	duplication
BOV3755	Zebu Peul (BF)	zebu	9	BovineHD0900016766	61097865	BovineHD0900016769	61112561	4	14697	duplication
BOV3755	Zebu Peul (BF)	zebu	10	BovineHD1000007844	23905344	BovineHD1000007972	24299374	25	394031	duplication
BOV3755	Zebu Peul (BF)	zebu	10	BovineHD1000008069	24684584	BovineHD1000031258	24942444	8	257861	duplication
BOV3755	Zebu Peul (BF)	zebu	12	BovineHD1200020259	73233249	BovineHD1200020300	73371079	9	137831	duplication
BOV3755	Zebu Peul (BF)	zebu	15	BovineHD1500000590	2556267	BovineHD1500000597	2576339	7	20073	duplication
BOV3755	Zebu Peul (BF)	zebu	15	BovineHD1500013768	47993124	BovineHD1500013777	48035396	8	42273	duplication
BOV3755	Zebu Peul (BF)	zebu	15	BovineHD1500013785	48069753	BovineHD1500013789	48084049	5	14297	duplication
BOV3755	Zebu Peul (BF)	zebu	16	BTB-01927506	5447029	BovineHD1600024263	5516741	9	69713	duplication
BOV3755	Zebu Peul (BF)	zebu	17	BovineHD1700002023	7013168	BovineHD1700002025	7014876	3	1709	duplication
BOV3755	Zebu Peul (BF)	zebu	18	BovineHD1800009784	32374765	BovineHD1800009786	32377294	3	2530	duplication
BOV3755	Zebu Peul (BF)	zebu	26	BovineHD2600000526	3067421	BovineHD2600000527	3097440	3	30020	duplication
BOV3755	Zebu Peul (BF)	zebu	26	BovineHD2600006457	25014428	BovineHD2600006462	25027259	4	12832	duplication
BOV3755	Zebu Peul (BF)	zebu	28	BovineHD2800011871	42227174	BovineHD2800011874	42235248	5	8075	duplication
BOV3755	Zebu Peul (BF)	zebu	29	BovineHD2900011812	39156095	BovineHD2900011822	39218128	4	62034	duplication
BOV3755	Zebu Peul (BF)	zebu	17	BovineHD1700015758	55494454	BovineHD1700015760	55497378	3	2925	duplication
BOV3757	Zebu Peul (BF)	zebu	1	BovineHD4100000168	32134740	BovineHD0100009302	32142914	3	8175	deletion
BOV3757	Zebu Peul (BF)	zebu	1	BovineHD0100047110	93730576	BovineHD0100026605	93819471	10	88896	deletion
BOV3757	Zebu Peul (BF)	zebu	3	BovineHD0300014938	49241891	BovineHD0300014940	49262005	3	20115	deletion
BOV3757	Zebu Peul (BF)	zebu	5	BovineHD0500016450	58386640	BovineHD0500016460	58441130	9	54491	deletion
BOV3757	Zebu Peul (BF)	zebu	5	BovineHD0500020761	73185738	BovineHD0500020763	73190311	4	4574	deletion
BOV3757	Zebu Peul (BF)	zebu	5	BovineHD0500034144	117524110	BovineHD0500034153	117586036	9	61927	deletion
BOV3757	Zebu Peul (BF)	zebu	7	BovineHD0700012488	43029354	BovineHD0700012494	43047345	7	17992	deletion
BOV3757	Zebu Peul (BF)	zebu	8	BovineHD0800004015	12459571	BovineHD0800004022	12498395	7	38825	deletion
BOV3757	Zebu Peul (BF)	zebu	10	BovineHD1000031198	23203395	BovineHD1000007632	23222741	4	19347	deletion
BOV3757	Zebu Peul (BF)	zebu	11	BovineHD1100023274	81414106	BovineHD1100023276	81425393	4	11288	deletion
BOV3757	Zebu Peul (BF)	zebu	12	BovineHD1200009422	32054331	BovineHD1200027784	32182960	16	128630	deletion
BOV3757	Zebu Peul (BF)	zebu	12	BovineHD1200019394	70613749	BovineHD1200019407	70670517	5	56769	deletion
BOV3757	Zebu Peul (BF)	zebu	12	BovineHD1200019434	70787559	BovineHD1200019439	70809607	4	22049	deletion
BOV3757	Zebu Peul (BF)	zebu	12	BovineHD1200019600	71440002	BovineHD1200019647	71613636	8	173635	deletion
BOV3757	Zebu Peul (BF)	zebu	12	BovineHD1200019745	71919682	BovineHD1200019786	72042304	9	122623	deletion
BOV3757	Zebu Peul (BF)	zebu	12	BovineHD1200028311	73363460	BovineHD1200020302	73375464	4	12005	deletion
BOV3757	Zebu Peul (BF)	zebu	17	BovineHD1700002486	8815216	BovineHD1700002494	8830709	4	15494	deletion
BOV3757	Zebu Peul (BF)	zebu	23	BovineHD2300007043	25341782	BovineHD2300007053	25361041	8	19260	deletion
BOV3757	Zebu Peul (BF)	zebu	2	BovineHD0200040597	43347877	BovineHD0200012539	43446264	35	98388	deletion
BOV3757	Zebu Peul (BF)	zebu	3	BovineHD0300018335	60968551	BovineHD0300018343	60991397	10	22847	deletion
BOV3757	Zebu Peul (BF)	zebu	5	BovineHD0500016377	58032785	BovineHD0500016400	58109653	6	76869	deletion
BOV3757	Zebu Peul (BF)	zebu	5	BovineHD0500029371	102598125	BovineHD0500029400	102688328	13	90204	deletion
BOV3757	Zebu Peul (BF)	zebu	9	BovineHD0900004789	17669227	BovineHD0900004796	17700027	9	30801	deletion
BOV3757	Zebu Peul (BF)	zebu	10	BovineHD1000007274	22371549	BovineHD1000007276	22377346	3	5798	deletion
BOV3757	Zebu Peul (BF)	zebu	13	BovineHD1300015293	53938383	BovineHD1300015307	53982995	15	44613	deletion
BOV3757	Zebu Peul (BF)	zebu	18	BovineHD1800001143	3913024	ARS-BFGL-NGS-95777	3916489	3	3466	deletion
BOV3757	Zebu Peul (BF)	zebu	18	BovineHD1800003457	9741999	Hapmap58843-rs29022852	9752287	6	10289	deletion
BOV3757	Zebu Peul (BF)	zebu	18	BovineHD1800017805	61768443	BovineHD1800017809	61805375	5	36933	deletion
BOV3757	Zebu Peul (BF)	zebu	19	BovineHD1900010961	37696129	BovineHD1900010964	37712499	5	16371	deletion
BOV3757	Zebu Peul (BF)	zebu	22	BovineHD2200009032	31648630	BovineHD2200009042	31667378	10	18749	deletion
BOV3757	Zebu Peul (BF)	zebu	28	BovineHD2800003308	10793353	BovineHD2800003326	10905981	14	112629	deletion
BOV3757	Zebu Peul (BF)	zebu	4	BovineHD0400009266	32557684	BovineHD0400009269	32571579	3	13896	duplication
BOV3757	Zebu Peul (BF)	zebu	4	BovineHD0400023103	83429553	BovineHD0400023126	83468395	15	38843	duplication
BOV3757	Zebu Peul (BF)	zebu	5	BovineHD0500029544	103122325	BovineHD0500029587	103454169	11	331845	duplication
BOV3757	Zebu Peul (BF)	zebu	6	BovineHD0600000791	3164764	BovineHD0600000803	3217181	12	52418	duplication
BOV3757	Zebu Peul (BF)	zebu	6	BovineHD0600019881	71419350	BovineHD0600019915	71474781	36	55432	duplication
BOV3757	Zebu Peul (BF)	zebu	6	BovineHD0600019925	71507119	BovineHD0600020032	72085660	129	578542	duplication
BOV3757	Zebu Peul (BF)	zebu	6	BovineHD0600024106	88179906	BovineHD0600024110	88186571	5	6666	duplication
BOV3757	Zebu Peul (BF)	zebu	7	BovineHD0700001973	6714578	BovineHD0700001976	6718398	3	3821	duplication
BOV3757	Zebu Peul (BF)	zebu	7	BovineHD0700002547	9771150	BovineHD0700002620	10000248	12	229099	duplication
BOV3757	Zebu Peul (BF)	zebu	7	BovineHD0700002742	10366946	BovineHD0700002909	11091861	53	724916	duplication
BOV3757	Zebu Peul (BF)	zebu	7	BovineHD0700008168	28964560	BovineHD0700008175	28980635	9	16076	duplication
BOV3757	Zebu Peul (BF)	zebu	8	BovineHD0800005791	18462144	BovineHD0800033601	18469835	5	7692	duplication
BOV3757	Zebu Peul (BF)	zebu	9	BovineHD0900003369	12895018	BovineHD0900003374	12904844	4	9827	duplication
BOV3757	Zebu Peul (BF)	zebu	9	BovineHD0900004038	15309011	BovineHD0900004100	15484924	66	175914	duplication
BOV3757	Zebu Peul (BF)	zebu	9	BovineHD0900004110	15543827	BovineHD0900004118	15574717	8	30891	duplication
BOV3757	Zebu Peul (BF)	zebu	9	BovineHD0900013736	49836278	BovineHD0900013748	49856779	11	20502	duplication
BOV3757	Zebu Peul (BF)	zebu	9	BovineHD0900019858	71608476	BovineHD0900019865	71619137	4	10662	duplication
BOV3757	Zebu Peul (BF)	zebu	10	BovineHD1000024838	87168805	BovineHD1000024843	87201079	5	32275	duplication
BOV3757	Zebu Peul (BF)	zebu	12	BovineHD1200004275	14395149	BovineHD1200004334	14577712	66	182564	duplication
BOV3757	Zebu Peul (BF)	zebu	12	BovineHD1200013678	49878698	BovineHD1200013686	49900466	9	21769	duplication
BOV3757	Zebu Peul (BF)	zebu	12	BovineHD1200020401	73657824	BovineHD1200020407	73673865	4	16042	duplication
BOV3757	Zebu Peul (BF)	zebu	13	BovineHD1300005073	17755068	BovineHD1300005086	17789223	3	34156	duplication
BOV3757	Zebu Peul (BF)	zebu	15	BovineHD1500013374	46898690	BovineHD1500013413	47013774	16	115085	duplication
BOV3757	Zebu Peul (BF)	zebu	15	BovineHD1500023199	79566734	BovineHD1500023218	79612403	4	45670	duplication
BOV3757	Zebu Peul (BF)	zebu	15	BovineHD1500023259	79777802	BovineHD1500023262	79782284	4	4483	duplication
BOV3757	Zebu Peul (BF)	zebu	15	BovineHD1500023467	80638664	BovineHD1500023488	80721144	6	82481	duplication
BOV3757	Zebu Peul (BF)	zebu	15	BovineHD1500023605	81090121	BovineHD1500023619	81117711	10	27591	duplication
BOV3757	Zebu Peul (BF)	zebu	17	BovineHD1700013482	47967823	BovineHD1700013524	48064889	45	97067	duplication
BOV3757	Zebu Peul (BF)	zebu	17	BovineHD1700018315	63657239	BovineHD1700018321	63668916	5	11678	duplication
BOV3757	Zebu Peul (BF)	zebu	18	BovineHD1800017114	58731660	BovineHD1800017124	58763028	3	31369	duplication
BOV3757	Zebu Peul (BF)	zebu	18	BovineHD1800017310	59674352	BovineHD1800017314	59682560	3	8209	duplication
BOV3757	Zebu Peul (BF)	zebu	21	BovineHD2100000196	1606118	BovineHD2100000203	1662836	5	56719	duplication
BOV3757	Zebu Peul (BF)	zebu	22	BovineHD2200000007	54665	BovineHD2200000017	111883	6	57219	duplication
BOV3757	Zebu Peul (BF)	zebu	23	BovineHD2300010181	34783637	BovineHD2300010194	34829519	12	45883	duplication
BOV3757	Zebu Peul (BF)	zebu	23	BovineHD2300010404	35705275	BovineHD4100016175	35725328	5	20054	duplication
BOV3757	Zebu Peul (BF)	zebu	23	BovineHD2300012621	43511953	BovineHD2300012625	43517459	5	5507	duplication
BOV3757	Zebu Peul (BF)	zebu	26	BovineHD2600000018	418732	BovineHD2600015084	466869	3	48138	duplication
BOV3757	Zebu Peul (BF)	zebu	28	BovineHD2800000609	1656391	BovineHD2800000614	1663594	6	7204	duplication
BOV3757	Zebu Peul (BF)	zebu	28	BovineHD2800005735	21504045	BovineHD2800005738	21522491	5	18447	duplication
BOV3757	Zebu Peul (BF)	zebu	28	BovineHD2800011872	42227826	BovineHD2800011874	42235248	4	7423	duplication
BOV3757	Zebu Peul (BF)	zebu	29	BovineHD2900011762	38918319	BovineHD2900011764	38920839	3	2521	duplication
BOV3758	Zebu Peul (BF)	zebu	1	BovineHD0100022027	76468213	BovineHD0100022029	76470326	3	2114	deletion
BOV3758	Zebu Peul (BF)	zebu	1	BovineHD0100047110	93730576	BovineHD0100026605	93819471	10	88896	deletion
BOV3758	Zebu Peul (BF)	zebu	3	BovineHD0300007028	22466653	BovineHD0300007030	22471807	3	5155	deletion
BOV3758	Zebu Peul (BF)	zebu	5	BovineHD0500016450	58386640	BovineHD0500016460	58441130	9	54491	deletion
BOV3758	Zebu Peul (BF)	zebu	5	BovineHD0500034145	117533059	BovineHD0500034153	117586036	8	52978	deletion
BOV3758	Zebu Peul (BF)	zebu	7	BovineHD0700012803	44437375	BovineHD0700012805	44444959	3	7585	deletion
BOV3758	Zebu Peul (BF)	zebu	7	BTA-21132-no-rs	92347964	BovineHD0700026982	92359510	4	11547	deletion
BOV3758	Zebu Peul (BF)	zebu	11	BovineHD1100005447	17685624	BovineHD1100005448	17687898	3	2275	deletion
BOV3758	Zebu Peul (BF)	zebu	11	BovineHD1100013376	46023684	BovineHD1100013378	46026983	3	3300	deletion
BOV3758	Zebu Peul (BF)	zebu	11	BovineHD1100023274	81414106	BovineHD1100023276	81425393	4	11288	deletion
BOV3758	Zebu Peul (BF)	zebu	12	BovineHD1200000258	1167394	BovineHD1200000264	1185172	7	17779	deletion
BOV3758	Zebu Peul (BF)	zebu	12	BovineHD1200019600	71440002	BovineHD1200019647	71613636	8	173635	deletion
BOV3758	Zebu Peul (BF)	zebu	12	BovineHD1200019739	71899472	BovineHD1200019786	72042304	10	142833	deletion
BOV3758	Zebu Peul (BF)	zebu	12	BovineHD1200028311	73363460	BovineHD1200027111	73387202	5	23743	deletion
BOV3758	Zebu Peul (BF)	zebu	13	BovineHD1300015258	53858853	BovineHD1300015260	53862891	3	4039	deletion
BOV3758	Zebu Peul (BF)	zebu	13	BovineHD1300015290	53934586	BovineHD1300015307	53982995	18	48410	deletion
BOV3758	Zebu Peul (BF)	zebu	18	BovineHD1800013368	45300008	BovineHD1800013370	45321482	3	21475	deletion
BOV3758	Zebu Peul (BF)	zebu	21	BovineHD2100005815	20104871	BovineHD2100005821	20129619	5	24749	deletion
BOV3758	Zebu Peul (BF)	zebu	23	BovineHD2300008003	28442281	BovineHD2300008006	28450670	4	8390	deletion
BOV3758	Zebu Peul (BF)	zebu	23	BovineHD2300008500	29788998	BovineHD2300008505	29808818	4	19821	deletion
BOV3758	Zebu Peul (BF)	zebu	24	BovineHD2400004320	16003688	BTA-105168-no-rs	16012254	3	8567	deletion
BOV3758	Zebu Peul (BF)	zebu	3	BovineHD0300000003	25683	BovineHD0300000012	82937	9	57255	deletion
BOV3758	Zebu Peul (BF)	zebu	5	BovineHD0500016665	59421039	BovineHD0500016670	59442269	4	21231	deletion
BOV3758	Zebu Peul (BF)	zebu	6	BovineHD0600022123	80232706	BovineHD0600022128	80249371	6	16666	deletion
BOV3758	Zebu Peul (BF)	zebu	7	BovineHD0700012500	43077701	BovineHD0700012573	43353211	76	275511	deletion
BOV3758	Zebu Peul (BF)	zebu	18	BovineHD1800017806	61781777	BovineHD1800019872	61793917	3	12141	deletion
BOV3758	Zebu Peul (BF)	zebu	19	BovineHD1900001618	6309127	BovineHD1900001624	6324535	4	15409	deletion
BOV3758	Zebu Peul (BF)	zebu	19	Hapmap47962-BTA-45750	50567992	BovineHD1900014122	50575148	3	7157	deletion
BOV3758	Zebu Peul (BF)	zebu	1	BovineHD0100000015	36337	BovineHD0100000037	127885	9	91549	duplication
BOV3758	Zebu Peul (BF)	zebu	1	BovineHD0100008559	28815499	BovineHD0100008562	28822465	4	6967	duplication
BOV3758	Zebu Peul (BF)	zebu	1	BovineHD0100012895	45148191	BovineHD0100012898	45156532	4	8342	duplication
BOV3758	Zebu Peul (BF)	zebu	3	BovineHD0300006625	20977874	BovineHD0300035990	20996369	7	18496	duplication
BOV3758	Zebu Peul (BF)	zebu	3	BovineHD0300011751	38062876	BovineHD0300011756	38069297	6	6422	duplication
BOV3758	Zebu Peul (BF)	zebu	3	BovineHD0300029334	102462589	BovineHD0300029336	102465060	3	2472	duplication
BOV3758	Zebu Peul (BF)	zebu	4	BovineHD0400035904	21796503	BovineHD0400006476	21807574	3	11072	duplication
BOV3758	Zebu Peul (BF)	zebu	4	BovineHD0400010657	38086317	BovineHD0400010661	38094359	4	8043	duplication
BOV3758	Zebu Peul (BF)	zebu	4	Hapmap33665-BTA-142069	38680360	BovineHD0400010850	38685134	3	4775	duplication
BOV3758	Zebu Peul (BF)	zebu	4	BovineHD0400023103	83429553	BovineHD0400023125	83463128	14	33576	duplication
BOV3758	Zebu Peul (BF)	zebu	4	BovineHD0400023670	85614726	BovineHD0400023770	85923262	102	308537	duplication
BOV3758	Zebu Peul (BF)	zebu	4	BovineHD0400029995	106115456	BovineHD0400030009	106142458	10	27003	duplication
BOV3758	Zebu Peul (BF)	zebu	5	BovineHD0500029544	103122325	BovineHD0500029587	103454169	11	331845	duplication
BOV3758	Zebu Peul (BF)	zebu	6	BovineHD0600015023	54781297	BovineHD0600015029	54794252	6	12956	duplication
BOV3758	Zebu Peul (BF)	zebu	6	BovineHD0600034352	80741948	BovineHD0600022257	80753615	3	11668	duplication
BOV3758	Zebu Peul (BF)	zebu	7	BovineHD4100005685	2226431	BovineHD0700000597	2230492	3	4062	duplication
BOV3758	Zebu Peul (BF)	zebu	7	BovineHD0700008172	28973734	BovineHD0700008175	28980635	4	6902	duplication
BOV3758	Zebu Peul (BF)	zebu	8	BovineHD0800005829	18596536	BovineHD0800005831	18605335	4	8800	duplication
BOV3758	Zebu Peul (BF)	zebu	9	BovineHD0900004656	17164928	BovineHD0900004659	17170261	4	5334	duplication
BOV3758	Zebu Peul (BF)	zebu	9	BovineHD0900019827	71525299	BovineHD0900019830	71528610	3	3312	duplication
BOV3758	Zebu Peul (BF)	zebu	10	BovineHD1000007708	23530176	BovineHD1000007747	23600571	9	70396	duplication
BOV3758	Zebu Peul (BF)	zebu	11	BovineHD1100024340	84832766	BovineHD1100024342	84836619	3	3854	duplication
BOV3758	Zebu Peul (BF)	zebu	12	BovineHD1200012320	44416649	BovineHD1200012323	44418666	4	2018	duplication
BOV3758	Zebu Peul (BF)	zebu	12	BovineHD1200013678	49878698	BovineHD1200013686	49900466	9	21769	duplication
BOV3758	Zebu Peul (BF)	zebu	12	BovineHD1200015818	57543265	BovineHD1200015821	57556609	4	13345	duplication
BOV3758	Zebu Peul (BF)	zebu	12	BovineHD1200016456	60013718	BovineHD1200016457	60021273	3	7556	duplication
BOV3758	Zebu Peul (BF)	zebu	12	BovineHD1200020357	73553506	BovineHD1200020439	73745994	8	192489	duplication
BOV3758	Zebu Peul (BF)	zebu	12	BovineHD1200020862	74894950	BovineHD1200027123	75080248	10	185299	duplication
BOV3758	Zebu Peul (BF)	zebu	14	BovineHD1400012180	42833605	BovineHD1400012182	42847228	3	13624	duplication
BOV3758	Zebu Peul (BF)	zebu	15	BovineHD1500000170	679211	BovineHD1500000185	723407	11	44197	duplication
BOV3758	Zebu Peul (BF)	zebu	15	BovineHD1500013170	46539222	BovineHD1500013274	46694068	33	154847	duplication
BOV3758	Zebu Peul (BF)	zebu	15	BovineHD1500013381	46922621	BovineHD1500013413	47013774	14	91154	duplication
BOV3758	Zebu Peul (BF)	zebu	15	BovineHD1500013776	48022950	BovineHD1500013785	48069753	10	46804	duplication
BOV3758	Zebu Peul (BF)	zebu	15	BovineHD1500014644	50744716	BovineHD1500014651	50767346	4	22631	duplication
BOV3758	Zebu Peul (BF)	zebu	15	BovineHD1500023290	79868463	BovineHD1500023293	79878516	3	10054	duplication
BOV3758	Zebu Peul (BF)	zebu	15	BovineHD1500023400	80287988	BovineHD1500023413	80329011	9	41024	duplication
BOV3758	Zebu Peul (BF)	zebu	15	BovineHD1500023526	80892780	BovineHD1500023533	80921274	4	28495	duplication
BOV3758	Zebu Peul (BF)	zebu	16	BovineHD1600001541	5489090	BovineHD1600001559	5574114	7	85025	duplication
BOV3758	Zebu Peul (BF)	zebu	16	BovineHD1600001698	5908813	BovineHD1600001740	6027593	14	118781	duplication
BOV3758	Zebu Peul (BF)	zebu	16	BovineHD1600001953	6826896	BTB-01234309	7685266	14	858371	duplication
BOV3758	Zebu Peul (BF)	zebu	16	BovineHD1600002266	7918041	BovineHD1600002274	7933735	4	15695	duplication
BOV3758	Zebu Peul (BF)	zebu	16	BovineHD1600006002	21504561	BovineHD1600006006	21515923	5	11363	duplication
BOV3758	Zebu Peul (BF)	zebu	22	BovineHD2200000007	54665	BovineHD2200000017	111883	6	57219	duplication
BOV3758	Zebu Peul (BF)	zebu	26	BovineHD2600000018	418732	BovineHD2600000021	489090	4	70359	duplication
BOV3758	Zebu Peul (BF)	zebu	27	BovineHD2700006612	23550789	BovineHD4100018262	23559223	3	8435	duplication
BOV3758	Zebu Peul (BF)	zebu	29	BovineHD2900011812	39156095	BovineHD2900011832	39269818	7	113724	duplication
BOV3758	Zebu Peul (BF)	zebu	29	BovineHD2900012811	42532912	BovineHD2900012822	42567601	6	34690	duplication
BOV3758	Zebu Peul (BF)	zebu	21	BovineHD2100000945	5297930	BovineHD2100000948	5306174	4	8245	duplication
BOV3760	Zebu Peul (BF)	zebu	1	BovineHD0100047110	93730576	BovineHD0100026605	93819471	10	88896	deletion
BOV3760	Zebu Peul (BF)	zebu	3	BovineHD0300014938	49241891	BovineHD0300014940	49262005	3	20115	deletion
BOV3760	Zebu Peul (BF)	zebu	5	BovineHD0500034144	117524110	BovineHD0500034161	117639815	12	115706	deletion
BOV3760	Zebu Peul (BF)	zebu	12	BovineHD1200000187	936045	BovineHD1200000191	944850	5	8806	deletion
BOV3760	Zebu Peul (BF)	zebu	12	BovineHD1200020725	74533189	BovineHD1200020752	74589404	3	56216	deletion
BOV3760	Zebu Peul (BF)	zebu	12	BovineHD1200020836	74840021	BovineHD1200020874	74942860	10	102840	deletion
BOV3760	Zebu Peul (BF)	zebu	12	BovineHD1200020891	75016673	BovineHD1200020930	75193156	7	176484	deletion
BOV3760	Zebu Peul (BF)	zebu	14	BovineHD1400004922	17329297	BovineHD1400024063	17336372	3	7076	deletion
BOV3760	Zebu Peul (BF)	zebu	16	BovineHD1600001628	5738701	BovineHD1600001630	5743889	3	5189	deletion
BOV3760	Zebu Peul (BF)	zebu	23	BovineHD2300007654	27665155	BovineHD2300007668	27700720	3	35566	deletion
BOV3760	Zebu Peul (BF)	zebu	23	BovineHD2300008500	29788998	BovineHD2300008505	29808818	4	19821	deletion
BOV3760	Zebu Peul (BF)	zebu	26	BovineHD2600015090	868943	BovineHD2600000056	915463	6	46521	deletion
BOV3760	Zebu Peul (BF)	zebu	29	BovineHD2900005522	19050913	Hapmap25650-BTA-64990	19066779	4	15867	deletion
BOV3760	Zebu Peul (BF)	zebu	6	BovineHD0600008139	29209327	BovineHD0600008154	29246822	16	37496	deletion
BOV3760	Zebu Peul (BF)	zebu	10	BovineHD1000000002	18238	BovineHD1000000037	217308	25	199071	deletion
BOV3760	Zebu Peul (BF)	zebu	12	BovineHD1200011044	38360312	BovineHD1200011047	38387487	4	27176	deletion
BOV3760	Zebu Peul (BF)	zebu	19	BovineHD1900001618	6309127	BovineHD1900001624	6324535	4	15409	deletion
BOV3760	Zebu Peul (BF)	zebu	20	BovineHD2000013824	49842976	BovineHD4100014751	49853192	5	10217	deletion
BOV3760	Zebu Peul (BF)	zebu	4	BovineHD0400023103	83429553	BovineHD0400023129	83471026	17	41474	duplication
BOV3760	Zebu Peul (BF)	zebu	5	BovineHD0500029560	103280697	BovineHD0500029582	103421894	8	141198	duplication
BOV3760	Zebu Peul (BF)	zebu	7	BovineHD0700002458	9455452	BovineHD0700002471	9504448	5	48997	duplication
BOV3760	Zebu Peul (BF)	zebu	7	Hapmap44668-BTA-119022	87556048	BovineHD0700025663	87572640	4	16593	duplication
BOV3760	Zebu Peul (BF)	zebu	9	BovineHD0900004037	15306379	BovineHD0900004100	15484924	67	178546	duplication
BOV3760	Zebu Peul (BF)	zebu	10	BTB-01288875	39278374	BovineHD1000012112	39289233	3	10860	duplication
BOV3760	Zebu Peul (BF)	zebu	10	Hapmap60208-ss46526487	45708348	BovineHD1000030642	45721738	5	13391	duplication
BOV3760	Zebu Peul (BF)	zebu	12	BovineHD1200013678	49878698	BovineHD1200013686	49900466	9	21769	duplication
BOV3760	Zebu Peul (BF)	zebu	12	BovineHD1200016567	60398574	BovineHD1200016572	60408341	5	9768	duplication
BOV3760	Zebu Peul (BF)	zebu	12	BovineHD1200027111	73387202	BTB-01761781	73497775	4	110574	duplication
BOV3760	Zebu Peul (BF)	zebu	14	BovineHD1400024339	1308359	BovineHD1400024343	1385301	9	76943	duplication
BOV3760	Zebu Peul (BF)	zebu	14	BovineHD1400014709	51757765	BovineHD1400014711	51771926	3	14162	duplication
BOV3760	Zebu Peul (BF)	zebu	15	BovineHD1500000172	684098	BovineHD1500000179	695497	6	11400	duplication
BOV3760	Zebu Peul (BF)	zebu	15	BovineHD1500013900	48446504	BovineHD1500013916	48488838	3	42335	duplication
BOV3760	Zebu Peul (BF)	zebu	15	BovineHD1500023290	79868463	BovineHD1500023305	79893803	13	25341	duplication
BOV3760	Zebu Peul (BF)	zebu	15	BovineHD1500024554	83728914	BovineHD1500024557	83749213	4	20300	duplication
BOV3760	Zebu Peul (BF)	zebu	16	BovineHD1600001703	5916075	BovineHD1600001740	6027593	13	111519	duplication
BOV3760	Zebu Peul (BF)	zebu	18	BovineHD1800005024	15954290	BovineHD1800005027	15968686	4	14397	duplication
BOV3760	Zebu Peul (BF)	zebu	22	BovineHD2200000007	54665	BovineHD2200000017	111883	6	57219	duplication
BOV3760	Zebu Peul (BF)	zebu	22	BovineHD2200010923	38370002	BovineHD2200010928	38394029	6	24028	duplication
BOV3760	Zebu Peul (BF)	zebu	23	BovineHD2300008019	28486281	BovineHD2300015634	28494393	3	8113	duplication
BOV3760	Zebu Peul (BF)	zebu	23	BovineHD2300008262	29096015	BovineHD2300008267	29113538	4	17524	duplication
BOV3760	Zebu Peul (BF)	zebu	23	BovineHD2300010182	34786889	Hapmap42253-BTA-56436	34935332	25	148444	duplication
BOV3760	Zebu Peul (BF)	zebu	23	BovineHD2300010404	35705275	BovineHD4100016175	35725328	5	20054	duplication
BOV3760	Zebu Peul (BF)	zebu	24	BovineHD2400002954	10391244	BovineHD2400002958	10399427	5	8184	duplication
BOV3760	Zebu Peul (BF)	zebu	25	BovineHD2500000063	330893	BovineHD2500000065	333704	3	2812	duplication
BOV3760	Zebu Peul (BF)	zebu	26	BovineHD2600000018	418732	BovineHD2600000021	489090	4	70359	duplication
BOV3760	Zebu Peul (BF)	zebu	26	BovineHD2600004082	16027599	BovineHD2600004084	16036739	4	9141	duplication
BOV3760	Zebu Peul (BF)	zebu	29	BovineHD2900011812	39156095	BovineHD2900011832	39269818	7	113724	duplication
BOV3760	Zebu Peul (BF)	zebu	29	BovineHD2900012811	42532912	BovineHD2900012822	42567601	6	34690	duplication
BOV3760	Zebu Peul (BF)	zebu	7	BovineHD4100005738	11268620	BovineHD0700002977	11275113	4	6494	duplication
BOV3760	Zebu Peul (BF)	zebu	21	BovineHD2100000945	5297930	BovineHD2100000948	5306174	4	8245	duplication
BOV3764	Zebu Peul (BF)	zebu	1	BovineHD4100000168	32134740	BovineHD0100009302	32142914	3	8175	deletion
BOV3764	Zebu Peul (BF)	zebu	3	BovineHD0300014938	49241891	BovineHD0300014940	49262005	3	20115	deletion
BOV3764	Zebu Peul (BF)	zebu	5	BovineHD0500016450	58386640	BovineHD0500016460	58441130	9	54491	deletion
BOV3764	Zebu Peul (BF)	zebu	5	BovineHD0500034077	117281795	BovineHD0500034153	117586036	36	304242	deletion
BOV3764	Zebu Peul (BF)	zebu	7	BovineHD0700033720	43487164	BovineHD0700012611	43498441	4	11278	deletion
BOV3764	Zebu Peul (BF)	zebu	10	BovineHD1000031198	23203395	BovineHD1000007632	23222741	4	19347	deletion
BOV3764	Zebu Peul (BF)	zebu	12	BovineHD1200000187	936045	BovineHD1200000191	944850	5	8806	deletion
BOV3764	Zebu Peul (BF)	zebu	12	BovineHD1200020836	74840021	BovineHD1200020930	75193156	18	353136	deletion
BOV3764	Zebu Peul (BF)	zebu	18	BovineHD1800017537	60901734	BovineHD1800017541	60929702	4	27969	deletion
BOV3764	Zebu Peul (BF)	zebu	19	BovineHD1900001618	6309127	BovineHD1900001624	6324535	4	15409	deletion
BOV3764	Zebu Peul (BF)	zebu	23	BovineHD2300007043	25341782	BovineHD2300007053	25361041	8	19260	deletion
BOV3764	Zebu Peul (BF)	zebu	27	BovineHD4100018383	37368750	BovineHD2700010745	37372012	4	3263	deletion
BOV3764	Zebu Peul (BF)	zebu	1	BovineHD0100029923	105347971	BovineHD0100029928	105368798	7	20828	deletion
BOV3764	Zebu Peul (BF)	zebu	3	BovineHD0300007028	22466653	BovineHD0300007030	22471807	3	5155	deletion
BOV3764	Zebu Peul (BF)	zebu	4	BovineHD0400028150	100562856	BovineHD0400028154	100568328	4	5473	deletion
BOV3764	Zebu Peul (BF)	zebu	5	BovineHD0500016377	58032785	BovineHD0500016412	58184342	13	151558	deletion
BOV3764	Zebu Peul (BF)	zebu	5	BovineHD0500016665	59421039	BovineHD0500016685	59581140	12	160102	deletion
BOV3764	Zebu Peul (BF)	zebu	6	BovineHD0600000666	2693589	BovineHD0600000668	2700632	3	7044	deletion
BOV3764	Zebu Peul (BF)	zebu	7	BovineHD0700012437	42736530	BovineHD0700012445	42765127	7	28598	deletion
BOV3764	Zebu Peul (BF)	zebu	7	BovineHD0700012500	43077701	BovineHD0700012573	43353211	76	275511	deletion
BOV3764	Zebu Peul (BF)	zebu	8	BovineHD0800028402	96143986	BovineHD0800028412	96173001	10	29016	deletion
BOV3764	Zebu Peul (BF)	zebu	9	BovineHD0900008403	30932163	BovineHD0900008418	30972803	16	40641	deletion
BOV3764	Zebu Peul (BF)	zebu	10	BovineHD1000000002	18238	BovineHD1000000037	217308	25	199071	deletion
BOV3764	Zebu Peul (BF)	zebu	12	BovineHD1200019801	72077746	BovineHD1200019825	72123747	9	46002	deletion
BOV3764	Zebu Peul (BF)	zebu	12	BovineHD1200028311	73363460	BovineHD1200020302	73375464	4	12005	deletion
BOV3764	Zebu Peul (BF)	zebu	20	BovineHD2000016807	59805727	BovineHD2000016810	59813047	4	7321	deletion
BOV3764	Zebu Peul (BF)	zebu	21	BovineHD2100014676	51024383	ARS-BFGL-NGS-110784	51031411	3	7029	deletion
BOV3764	Zebu Peul (BF)	zebu	23	BovineHD2300007996	28431174	BovineHD2300008006	28450670	9	19497	deletion
BOV3764	Zebu Peul (BF)	zebu	23	BovineHD2300008469	29682163	BovineHD2300008474	29694350	6	12188	deletion
BOV3764	Zebu Peul (BF)	zebu	2	BovineHD0200004906	17248366	BovineHD0200004908	17258712	4	10347	duplication
BOV3764	Zebu Peul (BF)	zebu	2	BovineHD0200015945	56271100	BovineHD0200015949	56288926	5	17827	duplication
BOV3764	Zebu Peul (BF)	zebu	2	BovineHD0200040833	136749793	BovineHD0200040086	136776410	3	26618	duplication
BOV3764	Zebu Peul (BF)	zebu	4	BTA-02000-rs29012953	61153837	BovineHD0400016718	61158462	4	4626	duplication
BOV3764	Zebu Peul (BF)	zebu	5	BovineHD0500029357	102487072	BovineHD0500029361	102495087	4	8016	duplication
BOV3764	Zebu Peul (BF)	zebu	5	BovineHD0500029544	103122325	BovineHD0500029582	103421894	10	299570	duplication
BOV3764	Zebu Peul (BF)	zebu	6	BovineHD0600020599	73998870	BovineHD0600020601	74001735	3	2866	duplication
BOV3764	Zebu Peul (BF)	zebu	6	BovineHD0600028984	103957901	BovineHD0600028988	103982365	6	24465	duplication
BOV3764	Zebu Peul (BF)	zebu	7	BovineHD0700033609	18531324	BovineHD0700005195	18566035	7	34712	duplication
BOV3764	Zebu Peul (BF)	zebu	9	BovineHD0900004038	15309011	BovineHD0900004118	15574717	82	265707	duplication
BOV3764	Zebu Peul (BF)	zebu	11	BovineHD1100026759	92107430	BovineHD1100026765	92117158	5	9729	duplication
BOV3764	Zebu Peul (BF)	zebu	12	BovineHD1200002151	7695142	BovineHD1200002154	7706111	4	10970	duplication
BOV3764	Zebu Peul (BF)	zebu	12	BovineHD1200013678	49878698	BovineHD1200013686	49900466	9	21769	duplication
BOV3764	Zebu Peul (BF)	zebu	15	BovineHD1500000172	684098	BovineHD1500000179	695497	6	11400	duplication
BOV3764	Zebu Peul (BF)	zebu	15	BovineHD1500013357	46838495	BovineHD1500013399	46975690	14	137196	duplication
BOV3764	Zebu Peul (BF)	zebu	15	BovineHD1500014369	49894984	BovineHD1500014379	49940983	3	46000	duplication
BOV3764	Zebu Peul (BF)	zebu	15	BovineHD1500023400	80287988	BovineHD1500023413	80329011	9	41024	duplication
BOV3764	Zebu Peul (BF)	zebu	15	BovineHD1500023526	80892780	BovineHD1500023533	80921274	4	28495	duplication
BOV3764	Zebu Peul (BF)	zebu	15	BovineHD1500024554	83728914	BovineHD1500024557	83749213	4	20300	duplication
BOV3764	Zebu Peul (BF)	zebu	16	BovineHD1600001618	5713711	BovineHD1600001627	5736010	6	22300	duplication
BOV3764	Zebu Peul (BF)	zebu	16	BovineHD1600001714	5953988	BovineHD1600001740	6027593	10	73606	duplication
BOV3764	Zebu Peul (BF)	zebu	18	BovineHD1800009784	32374765	BovineHD1800009786	32377294	3	2530	duplication
BOV3764	Zebu Peul (BF)	zebu	23	BovineHD2300007174	25869447	BovineHD2300007177	25881173	3	11727	duplication
BOV3764	Zebu Peul (BF)	zebu	23	BovineHD2300010185	34793393	BovineHD2300010209	34907428	16	114036	duplication
BOV3764	Zebu Peul (BF)	zebu	26	BovineHD2600000018	418732	BovineHD2600000021	489090	4	70359	duplication
BOV3764	Zebu Peul (BF)	zebu	26	BovineHD2600001136	5300002	BovineHD2600001138	5304848	3	4847	duplication
BOV3764	Zebu Peul (BF)	zebu	28	BovineHD2800000609	1656391	BovineHD2800000614	1663594	6	7204	duplication
BOV3764	Zebu Peul (BF)	zebu	29	BovineHD2900008181	27811232	BovineHD2900008192	27844168	10	32937	duplication
BOV3764	Zebu Peul (BF)	zebu	29	BovineHD2900011812	39156095	BovineHD2900011829	39260534	6	104440	duplication
BOV3764	Zebu Peul (BF)	zebu	29	BovineHD2900011890	39487962	BovineHD2900011902	39521770	5	33809	duplication
BOV3764	Zebu Peul (BF)	zebu	29	BovineHD2900012811	42532912	BovineHD2900012822	42567601	6	34690	duplication
BOV3770	Zebu Peul (BF)	zebu	3	BovineHD0300030306	105711958	BovineHD0300030309	105720505	5	8548	deletion
BOV3770	Zebu Peul (BF)	zebu	5	BovineHD0500034077	117281795	BovineHD0500034153	117586036	36	304242	deletion
BOV3770	Zebu Peul (BF)	zebu	7	BovineHD0700033720	43487164	BovineHD0700012611	43498441	4	11278	deletion
BOV3770	Zebu Peul (BF)	zebu	11	BovineHD1100016759	58230799	BovineHD4100008869	58233893	3	3095	deletion
BOV3770	Zebu Peul (BF)	zebu	12	BovineHD1200019362	70435829	BovineHD1200028177	70458250	4	22422	deletion
BOV3770	Zebu Peul (BF)	zebu	12	BovineHD1200020098	72748544	BovineHD1200020124	72882991	11	134448	deletion
BOV3770	Zebu Peul (BF)	zebu	12	BovineHD1200020644	74327005	BovineHD1200020752	74589404	12	262400	deletion
BOV3770	Zebu Peul (BF)	zebu	13	BovineHD1300025007	53855588	BovineHD1300015260	53862891	4	7304	deletion
BOV3770	Zebu Peul (BF)	zebu	18	BovineHD1800019186	65766249	BovineHD1800019187	65771834	3	5586	deletion
BOV3770	Zebu Peul (BF)	zebu	23	BovineHD2300008500	29788998	BovineHD2300008505	29808818	4	19821	deletion
BOV3770	Zebu Peul (BF)	zebu	3	BovineHD0300007028	22466653	BovineHD0300007031	22478605	4	11953	deletion
BOV3770	Zebu Peul (BF)	zebu	3	BovineHD0300012011	39237688	BovineHD0300012027	39282243	16	44556	deletion
BOV3770	Zebu Peul (BF)	zebu	5	BovineHD0500016450	58386640	BovineHD0500016459	58437372	8	50733	deletion
BOV3770	Zebu Peul (BF)	zebu	5	BovineHD0500016665	59421039	BovineHD0500016670	59442269	4	21231	deletion
BOV3770	Zebu Peul (BF)	zebu	11	BovineHD1100014435	49071385	BovineHD1100014441	49093033	3	21649	deletion
BOV3770	Zebu Peul (BF)	zebu	12	BovineHD1200000258	1167394	BovineHD1200000264	1185172	7	17779	deletion
BOV3770	Zebu Peul (BF)	zebu	17	BovineHD1700007726	27315502	BovineHD1700007736	27349210	12	33709	deletion
BOV3770	Zebu Peul (BF)	zebu	18	BovineHD1800017805	61768443	BovineHD1800019872	61793917	4	25475	deletion
BOV3770	Zebu Peul (BF)	zebu	19	BovineHD1900000916	3895190	BovineHD1900000926	3918888	10	23699	deletion
BOV3770	Zebu Peul (BF)	zebu	20	BovineHD2000004714	15618728	BovineHD2000004722	15639677	9	20950	deletion
BOV3770	Zebu Peul (BF)	zebu	20	BovineHD2000016006	57817816	BTB-00132358	57845716	6	27901	deletion
BOV3770	Zebu Peul (BF)	zebu	23	BovineHD2300000392	2173927	BovineHD2300000399	2200892	11	26966	deletion
BOV3770	Zebu Peul (BF)	zebu	28	BovineHD2800003298	10760635	BovineHD2800003299	10767795	3	7161	deletion
BOV3770	Zebu Peul (BF)	zebu	1	BovineHD0100012096	42342109	BovineHD0100012097	42352084	3	9976	duplication
BOV3770	Zebu Peul (BF)	zebu	2	BovineHD0200005217	18199161	BovineHD0200005219	18201493	3	2333	duplication
BOV3770	Zebu Peul (BF)	zebu	2	BovineHD0200011209	38386752	BovineHD0200011219	38396268	11	9517	duplication
BOV3770	Zebu Peul (BF)	zebu	3	BovineHD0300004111	12566274	BovineHD0300004113	12578099	3	11826	duplication
BOV3770	Zebu Peul (BF)	zebu	3	BovineHD0300011749	38057087	BovineHD0300011756	38069297	7	12211	duplication
BOV3770	Zebu Peul (BF)	zebu	3	BovineHD0300016426	54256514	BovineHD0300016428	54261102	3	4589	duplication
BOV3770	Zebu Peul (BF)	zebu	4	BovineHD0400009371	32992949	BovineHD0400009376	33019244	3	26296	duplication
BOV3770	Zebu Peul (BF)	zebu	4	BovineHD0400023103	83429553	BovineHD0400023126	83468395	15	38843	duplication
BOV3770	Zebu Peul (BF)	zebu	4	BovineHD0400023670	85614726	BovineHD0400023770	85923262	102	308537	duplication
BOV3770	Zebu Peul (BF)	zebu	5	BovineHD0500016367	57993463	BovineHD0500016375	58024309	8	30847	duplication
BOV3770	Zebu Peul (BF)	zebu	5	BovineHD0500016686	59589803	BovineHD0500016694	59648377	8	58575	duplication
BOV3770	Zebu Peul (BF)	zebu	5	BovineHD0500028474	99556262	BovineHD0500028540	99825480	13	269219	duplication
BOV3770	Zebu Peul (BF)	zebu	5	BovineHD0500029544	103122325	BovineHD0500029572	103352396	6	230072	duplication
BOV3770	Zebu Peul (BF)	zebu	6	BovineHD0600014593	53168502	BovineHD0600014595	53179956	3	11455	duplication
[truncated: 12,137 more rows]

## Sheet: Table S2
Supplementary Table S2. List of Copy Number Variations (CNV) identified per individual and ovine chromosome (BTA) using the software QuantiSNP. The following information is given for each CNV identified: a) identification of the individual, breed and type of cattle; b) identification and position (in bp) of the SNPs of start and end of the CNV; c) number of SNPs forming the CNV (No. SNPs); d) tot…
Individual	Cattle breed	Type of cattle	BTA	SNP start	Start position (bp)	SNP end	End position (bp)	No. SNPs	Length (bp)	CNV type	Max_LogBF
BOV3106	N'Dama (Co)	taurine	1	BovineHD0100004885	16021282	BovineHD0100004887	16023240	3	1959	deletion	16.7176
BOV3106	N'Dama (Co)	taurine	1	BovineHD0100022027	76468213	BovineHD0100022029	76470326	3	2114	deletion	13.8398
BOV3106	N'Dama (Co)	taurine	1	BovineHD0100047110	93730576	BovineHD0100026605	93819471	10	88896	deletion	67.8014
BOV3106	N'Dama (Co)	taurine	1	BovineHD0100045174	154907480	BovineHD0100045203	154980467	31	72988	duplication	107.952
BOV3106	N'Dama (Co)	taurine	2	BovineHD0200021631	75425008	BovineHD0200021647	75460843	15	35836	deletion	70.7643
BOV3106	N'Dama (Co)	taurine	3	BovineHD0300016503	54541000	BovineHD0300036152	54963401	38	422402	deletion	113.857
BOV3106	N'Dama (Co)	taurine	3	BovineHD0300030306	105711958	BovineHD0300030309	105720505	5	8548	deletion	35.7621
BOV3106	N'Dama (Co)	taurine	3	BovineHD0300035052	119907903	BovineHD0300035705	119923307	6	15405	duplication	16.5797
BOV3106	N'Dama (Co)	taurine	4	BovineHD0400000906	3589799	BovineHD0400000910	3611723	5	21925	deletion	12.5633
BOV3106	N'Dama (Co)	taurine	4	BovineHD0400031196	108988241	BovineHD0400031215	109051121	20	62881	deletion	53.1545
BOV3106	N'Dama (Co)	taurine	5	BovineHD0500016604	59041454	BovineHD0500035997	59168921	11	127468	deletion	28.7775
BOV3106	N'Dama (Co)	taurine	5	BovineHD0500034120	117435521	BovineHD0500036296	117497778	12	62258	duplication	23.4609
BOV3106	N'Dama (Co)	taurine	5	BovineHD0500034144	117524110	BovineHD0500034154	117592372	10	68263	deletion	52.19
BOV3106	N'Dama (Co)	taurine	6	BovineHD0600015722	57448716	BovineHD0600015725	57464144	4	15429	deletion	24.5014
BOV3106	N'Dama (Co)	taurine	6	BovineHD0600021017	75530604	BovineHD0600021054	75647889	40	117286	deletion	199.776
BOV3106	N'Dama (Co)	taurine	6	BovineHD0600023382	85017112	BovineHD0600023404	85093387	21	76276	duplication	36.9303
BOV3106	N'Dama (Co)	taurine	7	BovineHD0700012440	42751387	BovineHD0700012446	42770483	6	19097	deletion	17.2171
BOV3106	N'Dama (Co)	taurine	7	BovineHD0700033720	43487164	BovineHD0700012611	43498441	4	11278	deletion	13.1784
BOV3106	N'Dama (Co)	taurine	8	BovineHD0800004015	12459571	BovineHD0800004022	12498395	7	38825	deletion	48.1467
BOV3106	N'Dama (Co)	taurine	8	BovineHD0800022012	73255426	BTB-00358338	73267165	5	11740	duplication	10.301
BOV3106	N'Dama (Co)	taurine	8	BovineHD0800028400	96129918	BovineHD0800028413	96181815	13	51898	deletion	86.6662
BOV3106	N'Dama (Co)	taurine	9	BovineHD0900001006	4889983	BovineHD0900001007	4893923	2	3941	deletion	13.0975
BOV3106	N'Dama (Co)	taurine	10	BovineHD1000007274	22371549	BovineHD1000007276	22377346	3	5798	deletion	13.0287
BOV3106	N'Dama (Co)	taurine	10	BovineHD1000008183	25087951	BovineHD1000008212	25173443	5	85493	deletion	12.9012
BOV3106	N'Dama (Co)	taurine	10	BovineHD1000012003	38876893	BTB-01288298	38909882	17	32990	deletion	66.82
BOV3106	N'Dama (Co)	taurine	10	BovineHD1000015264	50843084	BovineHD1000015266	50859898	3	16815	deletion	11.8427
BOV3106	N'Dama (Co)	taurine	10	BovineHD1000017565	60195930	BovineHD1000017570	60201542	6	5613	deletion	22.1838
BOV3106	N'Dama (Co)	taurine	11	BovineHD1100013376	46023684	BovineHD1100013378	46026983	3	3300	deletion	18.0008
BOV3106	N'Dama (Co)	taurine	11	BovineHD1100015456	52985065	BovineHD1100015461	53002043	6	16979	deletion	28.5376
BOV3106	N'Dama (Co)	taurine	11	BovineHD1100017047	59595643	BovineHD1100017051	59603949	4	8307	deletion	26.3644
BOV3106	N'Dama (Co)	taurine	11	BovineHD1100019714	69357111	BovineHD1100019716	69374266	3	17156	deletion	16.6446
BOV3106	N'Dama (Co)	taurine	12	BovineHD1200000187	936045	BovineHD1200000191	944850	5	8806	deletion	25.0773
BOV3106	N'Dama (Co)	taurine	12	BovineHD1200019356	70392108	BovineHD1200028177	70458250	7	66143	duplication	18.1427
BOV3106	N'Dama (Co)	taurine	12	BovineHD1200019450	70848277	BovineHD1200019452	70868927	2	20651	deletion	11.6991
BOV3106	N'Dama (Co)	taurine	12	BovineHD1200019600	71440002	BovineHD1200019707	71782049	12	342048	duplication	27.5338
BOV3106	N'Dama (Co)	taurine	12	BovineHD1200019785	72040735	BovineHD1200019789	72063255	4	22521	deletion	13.6949
BOV3106	N'Dama (Co)	taurine	12	BovineHD1200019999	72505024	BovineHD1200020032	72579020	27	73997	duplication	52.108
BOV3106	N'Dama (Co)	taurine	12	BovineHD1200020076	72698598	BovineHD1200028277	73015638	31	317041	duplication	76.5041
BOV3106	N'Dama (Co)	taurine	12	BovineHD1200020847	74862280	BovineHD1200027123	75080248	13	217969	duplication	27.421
BOV3106	N'Dama (Co)	taurine	12	BovineHD1200028439	75462926	BovineHD1200021134	75579245	10	116320	duplication	18.188
BOV3106	N'Dama (Co)	taurine	13	BovineHD1300015296	53945164	BovineHD1300015299	53952023	4	6860	deletion	12.6857
BOV3106	N'Dama (Co)	taurine	13	BovineHD1300015302	53971268	BovineHD1300015307	53982995	6	11728	deletion	20.1016
BOV3106	N'Dama (Co)	taurine	15	BovineHD1500002228	8684757	ARS-BFGL-NGS-40245	8689537	4	4781	deletion	16.1747
BOV3106	N'Dama (Co)	taurine	15	BovineHD1500023439	80511026	BovineHD1500023503	80784038	18	273013	duplication	22.0215
BOV3106	N'Dama (Co)	taurine	17	BovineHD1700018315	63657239	BovineHD1700018321	63668916	5	11678	duplication	12.7321
BOV3106	N'Dama (Co)	taurine	18	BovineHD1800017806	61781777	BovineHD1800017816	61835029	8	53253	deletion	41.886
BOV3106	N'Dama (Co)	taurine	18	BovineHD1800019875	61894649	BovineHD1800017834	61918012	6	23364	deletion	26.5408
BOV3106	N'Dama (Co)	taurine	18	BovineHD1800019186	65766249	BovineHD1800019187	65771834	3	5586	deletion	17.1981
BOV3106	N'Dama (Co)	taurine	21	BovineHD2100000597	3882864	BovineHD2100000599	3887470	3	4607	deletion	12.1944
BOV3106	N'Dama (Co)	taurine	23	BovineHD2300007043	25341782	BovineHD2300007053	25361041	8	19260	deletion	47.024
BOV3106	N'Dama (Co)	taurine	23	BovineHD2300007148	25747610	BovineHD2300015298	25875898	9	128289	duplication	10.8686
BOV3106	N'Dama (Co)	taurine	23	BovineHD2300008469	29682163	BovineHD2300008474	29694350	6	12188	deletion	18.3449
BOV3106	N'Dama (Co)	taurine	24	BovineHD2400018182	62431830	BovineHD2400018185	62448399	3	16570	deletion	12.832
BOV3106	N'Dama (Co)	taurine	26	BovineHD2600000678	3725279	BovineHD2600000790	4080042	112	354764	deletion	534.72
BOV3106	N'Dama (Co)	taurine	26	BovineHD2600015132	16201264	BovineHD2600004104	16203895	2	2632	deletion	10.4379
BOV3106	N'Dama (Co)	taurine	26	BovineHD2600009286	34296519	BovineHD2600009288	34299839	3	3321	deletion	11.1981
BOV3106	N'Dama (Co)	taurine	28	BovineHD2800005835	22085091	BovineHD2800005838	22111800	4	26710	deletion	10.0746
BOV3113	N'Dama (Co)	taurine	1	BovineHD0100007365	24888509	BovineHD0100007371	24913436	7	24928	deletion	31.5637
BOV3113	N'Dama (Co)	taurine	1	BovineHD0100023862	83218713	BovineHD0100023866	83238102	5	19390	deletion	19.0179
BOV3113	N'Dama (Co)	taurine	1	BovineHD0100047110	93730576	BovineHD0100026605	93819471	10	88896	deletion	58.7038
BOV3113	N'Dama (Co)	taurine	1	BovineHD0100029861	105042452	BTB-02073725	105264358	50	221907	deletion	254.438
BOV3113	N'Dama (Co)	taurine	3	BovineHD0300003932	11962808	BovineHD0300003934	11975091	3	12284	deletion	16.962
BOV3113	N'Dama (Co)	taurine	3	BovineHD0300014267	46787845	BovineHD0300014271	46808604	5	20760	deletion	18.4827
BOV3113	N'Dama (Co)	taurine	3	BovineHD0300016479	54382375	BovineHD0300036142	54522367	3	139993	deletion	14.8365
BOV3113	N'Dama (Co)	taurine	3	BovineHD0300028672	99811044	BovineHD0300028677	99836774	5	25731	duplication	25.0961
BOV3113	N'Dama (Co)	taurine	4	BovineHD0400025317	91279573	BovineHD0400025319	91291913	3	12341	deletion	18.625
BOV3113	N'Dama (Co)	taurine	5	BovineHD0500006524	22514133	BovineHD0500006529	22563988	6	49856	deletion	29.6683
BOV3113	N'Dama (Co)	taurine	5	BovineHD0500022545	79626409	BovineHD0500022548	79632090	2	5682	deletion	13.1761
BOV3113	N'Dama (Co)	taurine	5	BovineHD0500022647	79941263	Hapmap50921-BTA-24204	79954124	5	12862	deletion	31.2211
BOV3113	N'Dama (Co)	taurine	5	BovineHD0500036171	99542086	BovineHD0500028480	99577125	7	35040	deletion	14.4528
BOV3113	N'Dama (Co)	taurine	5	BovineHD0500034077	117281795	BovineHD0500036296	117497778	27	215984	duplication	45.3091
BOV3113	N'Dama (Co)	taurine	5	BovineHD0500034144	117524110	BovineHD0500034144	117524110	1	1	deletion	15.2147
BOV3113	N'Dama (Co)	taurine	5	BovineHD0500034145	117533059	BovineHD0500034153	117586036	8	52978	deletion	49.6122
BOV3113	N'Dama (Co)	taurine	6	BovineHD0600000247	1074664	BovineHD0600000254	1100413	8	25750	deletion	22.8753
BOV3113	N'Dama (Co)	taurine	6	BovineHD0600000778	3089088	BovineHD0600000783	3099852	7	10765	deletion	22.8246
BOV3113	N'Dama (Co)	taurine	6	BovineHD0600000797	3190744	BovineHD0600000803	3217181	7	26438	duplication	35.955
BOV3113	N'Dama (Co)	taurine	6	BovineHD0600015722	57448716	BovineHD0600015725	57464144	4	15429	deletion	12.0835
BOV3113	N'Dama (Co)	taurine	6	BovineHD0600023382	85017112	BovineHD0600023404	85093387	21	76276	duplication	53.951
BOV3113	N'Dama (Co)	taurine	8	BTA-113168-no-rs	50148467	BovineHD0800015006	50157265	2	8799	duplication	14.7999
BOV3113	N'Dama (Co)	taurine	8	BovineHD0800024778	83242450	BovineHD0800024779	83249542	2	7093	deletion	13.4012
BOV3113	N'Dama (Co)	taurine	8	BovineHD0800028364	95983063	BovineHD0800028374	96042429	11	59367	deletion	21.3388
BOV3113	N'Dama (Co)	taurine	8	BovineHD0800028402	96143986	BovineHD0800028413	96181815	11	37830	deletion	20.63
BOV3113	N'Dama (Co)	taurine	9	BovineHD0900014842	53895094	BovineHD0900014846	53899150	5	4057	deletion	13.8758
BOV3113	N'Dama (Co)	taurine	9	BovineHD0900015847	57961111	BovineHD0900015853	57970391	7	9281	duplication	12.4131
BOV3113	N'Dama (Co)	taurine	10	BovineHD1000006477	19767455	BovineHD1000006481	19777413	5	9959	deletion	24.494
BOV3113	N'Dama (Co)	taurine	10	BovineHD1000007274	22371549	BovineHD1000007277	22379850	4	8302	deletion	11.5221
BOV3113	N'Dama (Co)	taurine	10	BovineHD1000017565	60195930	BovineHD1000017570	60201542	6	5613	deletion	40.8635
BOV3113	N'Dama (Co)	taurine	12	BovineHD1200009422	32054331	BovineHD1200009462	32218347	17	164017	deletion	83.356
BOV3113	N'Dama (Co)	taurine	12	BovineHD1200012072	43164746	BovineHD1200012078	43193070	7	28325	deletion	17.4528
BOV3113	N'Dama (Co)	taurine	12	BovineHD1200019355	70376431	BovineHD1200028177	70458250	8	81820	duplication	34.1513
BOV3113	N'Dama (Co)	taurine	12	BovineHD1200019402	70645065	BovineHD1200019407	70670517	2	25453	deletion	10.0014
BOV3113	N'Dama (Co)	taurine	12	BovineHD1200019528	71268774	BovineHD1200019671	71688525	12	419752	duplication	17.1518
BOV3113	N'Dama (Co)	taurine	12	BovineHD1200020004	72511101	BovineHD1200028277	73015638	81	504538	deletion	511.227
BOV3113	N'Dama (Co)	taurine	12	BovineHD1200020357	73553506	BovineHD1200028327	73666963	6	113458	deletion	18.4591
BOV3113	N'Dama (Co)	taurine	12	BovineHD1200020632	74302958	BovineHD1200028373	74359566	3	56609	deletion	11.9453
BOV3113	N'Dama (Co)	taurine	12	BovineHD1200020836	74840021	BovineHD1200020874	74942860	10	102840	deletion	52.9623
BOV3113	N'Dama (Co)	taurine	12	BovineHD1200020891	75016673	BovineHD1200020930	75193156	7	176484	deletion	43.1963
BOV3113	N'Dama (Co)	taurine	12	BovineHD1200021214	75770032	BovineHD1200028476	75946247	7	176216	deletion	29.484
BOV3113	N'Dama (Co)	taurine	12	BovineHD1200021378	76154619	BovineHD1200021549	76557552	7	402934	duplication	18.3107
BOV3113	N'Dama (Co)	taurine	14	BovineHD1400015532	55619909	BovineHD1400015533	55625397	2	5489	deletion	13.0684
BOV3113	N'Dama (Co)	taurine	15	BovineHD1500006739	25530542	BTA-01982-no-rs	25535567	3	5026	deletion	12.4961
BOV3113	N'Dama (Co)	taurine	15	BovineHD1500023198	79565725	BovineHD1500023218	79612403	5	46679	deletion	25.1386
BOV3113	N'Dama (Co)	taurine	15	BovineHD1500023455	80573351	BovineHD1500023467	80638664	6	65314	duplication	11.3775
BOV3113	N'Dama (Co)	taurine	17	BovineHD1700002486	8815216	BovineHD1700002494	8830709	4	15494	deletion	12.744
BOV3113	N'Dama (Co)	taurine	17	BovineHD1700007050	25056695	BovineHD1700007057	25119996	4	63302	deletion	16.0638
BOV3113	N'Dama (Co)	taurine	17	BovineHD1700008379	29546210	BovineHD1700008389	29579252	12	33043	deletion	42.6624
BOV3113	N'Dama (Co)	taurine	17	BovineHD1700014416	50746686	BovineHD1700014419	50759827	3	13142	deletion	18.1275
BOV3113	N'Dama (Co)	taurine	17	BovineHD1700014421	50783963	BovineHD1700014421	50783963	1	1	deletion	11.2974
BOV3113	N'Dama (Co)	taurine	17	BovineHD1700014423	50793252	BovineHD1700014431	50962760	6	169509	deletion	33.2068
BOV3113	N'Dama (Co)	taurine	17	BovineHD1700014483	51115979	BovineHD1700014495	51370688	6	254710	deletion	30.0981
BOV3113	N'Dama (Co)	taurine	18	BovineHD1800003457	9741999	BovineHD1800003461	9746255	5	4257	deletion	16.5028
BOV3113	N'Dama (Co)	taurine	23	BovineHD2300007058	25425442	BovineHD2300007068	25443589	12	18148	deletion	29.2381
BOV3113	N'Dama (Co)	taurine	23	BovineHD2300008500	29788998	BovineHD2300008505	29808818	4	19821	deletion	24.8103
BOV3113	N'Dama (Co)	taurine	24	ARS-BFGL-NGS-117013	22782022	BovineHD2400006222	22788666	3	6645	deletion	18.1035
BOV3113	N'Dama (Co)	taurine	27	ARS-BFGL-NGS-66391	35696598	BovineHD2700010193	35709901	7	13304	deletion	12.9923
BOV3113	N'Dama (Co)	taurine	28	BovineHD2800000876	2749169	BovineHD2800000889	2826085	9	76917	deletion	17.7555
BOV3113	N'Dama (Co)	taurine	29	BovineHD2900001220	4262496	BovineHD2900001222	4273696	4	11201	deletion	10.6268
BOV3113	N'Dama (Co)	taurine	29	BovineHD2900004606	15602137	BovineHD2900004610	15624080	5	21944	deletion	19.7079
BOV3116	N'Dama (Co)	taurine	1	BTB-01224765	14961941	BovineHD0100004574	14975016	7	13076	duplication	12.9585
BOV3116	N'Dama (Co)	taurine	1	BovineHD0100022027	76468213	BovineHD0100022029	76470326	3	2114	deletion	10.6192
BOV3116	N'Dama (Co)	taurine	1	BovineHD0100023862	83218713	BovineHD0100023866	83238102	5	19390	deletion	28.1825
BOV3116	N'Dama (Co)	taurine	1	BovineHD0100026002	91547660	BovineHD0100026007	91569610	7	21951	duplication	37.095
BOV3116	N'Dama (Co)	taurine	1	BovineHD0100047110	93730576	BovineHD0100026605	93819471	10	88896	deletion	71.1318
BOV3116	N'Dama (Co)	taurine	1	BovineHD0100035049	124142939	BovineHD0100035050	124148533	2	5595	deletion	13.9904
BOV3116	N'Dama (Co)	taurine	1	BovineHD0100045174	154907480	BovineHD0100045203	154980467	31	72988	duplication	107.511
BOV3116	N'Dama (Co)	taurine	3	BovineHD0300014268	46799485	BovineHD0300014271	46808604	4	9120	deletion	26.4864
BOV3116	N'Dama (Co)	taurine	3	BovineHD0300016479	54382375	BovineHD0300036142	54522367	3	139993	deletion	18.2013
BOV3116	N'Dama (Co)	taurine	3	BovineHD0300028672	99811044	BovineHD0300028677	99836774	5	25731	duplication	18.3744
BOV3116	N'Dama (Co)	taurine	4	BovineHD0400012361	45054839	BovineHD0400012364	45072215	4	17377	duplication	14.4426
BOV3116	N'Dama (Co)	taurine	4	BovineHD0400029002	103099647	BovineHD0400029008	103116301	8	16655	deletion	31.267
BOV3116	N'Dama (Co)	taurine	4	BovineHD0400031196	108988241	BovineHD0400031215	109051121	20	62881	deletion	56.4724
BOV3116	N'Dama (Co)	taurine	5	BovineHD0500006524	22514133	BovineHD0500006529	22563988	6	49856	deletion	39.2238
BOV3116	N'Dama (Co)	taurine	5	BovineHD0500016566	58826665	BovineHD0500016574	58864045	10	37381	deletion	33.8746
BOV3116	N'Dama (Co)	taurine	5	BovineHD0500029351	102471089	BovineHD0500029361	102495087	6	23999	deletion	11.8726
BOV3116	N'Dama (Co)	taurine	5	BovineHD0500029393	102670728	BovineHD0500029400	102688328	7	17601	deletion	24.525
BOV3116	N'Dama (Co)	taurine	5	BovineHD0500029544	103122325	BovineHD0500029569	103320352	5	198028	deletion	14.9086
BOV3116	N'Dama (Co)	taurine	5	BovineHD0500034145	117533059	BovineHD0500034153	117586036	8	52978	deletion	47.0803
BOV3116	N'Dama (Co)	taurine	6	BovineHD0600009407	33675559	BovineHD0600009409	33678483	3	2925	deletion	19.2774
BOV3116	N'Dama (Co)	taurine	6	BovineHD0600015722	57448716	BovineHD0600015725	57464144	4	15429	deletion	16.9095
BOV3116	N'Dama (Co)	taurine	6	BovineHD0600023382	85017112	BovineHD0600023404	85093387	21	76276	duplication	88.6631
BOV3116	N'Dama (Co)	taurine	6	ARS-BFGL-NGS-27896	104453601	BovineHD0600029148	104478177	8	24577	deletion	14.237
BOV3116	N'Dama (Co)	taurine	7	BovineHD0700002458	9455452	BovineHD0700002471	9504448	5	48997	duplication	16.2143
BOV3116	N'Dama (Co)	taurine	7	BovineHD0700033609	18531324	BovineHD0700005194	18562682	6	31359	deletion	38.4381
BOV3116	N'Dama (Co)	taurine	7	BovineHD0700033720	43487164	BovineHD0700012611	43498441	4	11278	deletion	12.4869
BOV3116	N'Dama (Co)	taurine	7	BovineHD0700025570	87113645	BovineHD0700025573	87133023	5	19379	deletion	11.7983
BOV3116	N'Dama (Co)	taurine	8	BovineHD0800028364	95983063	BovineHD0800028373	96039953	10	56891	deletion	17.2695
BOV3116	N'Dama (Co)	taurine	8	BovineHD0800028402	96143986	BovineHD0800028413	96181815	11	37830	deletion	16.3373
BOV3116	N'Dama (Co)	taurine	9	BovineHD0900004854	17922604	BovineHD0900004859	17947471	5	24868	deletion	11.5763
BOV3116	N'Dama (Co)	taurine	9	BovineHD0900014842	53895094	BovineHD0900014846	53899150	5	4057	deletion	14.7451
BOV3116	N'Dama (Co)	taurine	9	BovineHD0900015846	57959072	BovineHD0900015855	57975102	9	16031	duplication	33.9768
BOV3116	N'Dama (Co)	taurine	10	BovineHD1000031198	23203395	BovineHD1000007662	23342481	6	139087	deletion	32.2597
BOV3116	N'Dama (Co)	taurine	10	BovineHD1000007672	23369340	BovineHD1000007691	23413050	2	43711	deletion	12.3989
BOV3116	N'Dama (Co)	taurine	12	BovineHD1200000187	936045	BovineHD1200000191	944850	5	8806	deletion	26.6181
BOV3116	N'Dama (Co)	taurine	12	BovineHD1200019362	70435829	BovineHD1200028177	70458250	4	22422	deletion	17.3268
BOV3116	N'Dama (Co)	taurine	12	BovineHD1200019450	70848277	BovineHD1200019490	71084211	5	235935	deletion	10.2811
BOV3116	N'Dama (Co)	taurine	12	BovineHD1200019600	71440002	BovineHD1200019647	71613636	8	173635	deletion	40.6917
BOV3116	N'Dama (Co)	taurine	12	BovineHD1200019754	71941440	BovineHD1200019756	71949321	2	7882	deletion	10.5495
BOV3116	N'Dama (Co)	taurine	12	BovineHD1200020836	74840021	BovineHD1200020874	74942860	10	102840	deletion	61.9594
BOV3116	N'Dama (Co)	taurine	12	BovineHD1200020891	75016673	BovineHD1200020930	75193156	7	176484	deletion	46.4424
BOV3116	N'Dama (Co)	taurine	12	BovineHD1200021096	75509770	BovineHD1200021104	75517838	3	8069	deletion	10.9338
BOV3116	N'Dama (Co)	taurine	12	BovineHD1200021214	75770032	BovineHD1200028476	75946247	7	176216	deletion	22.4054
BOV3116	N'Dama (Co)	taurine	13	BovineHD1300004123	14525354	BovineHD1300004126	14533369	5	8016	deletion	11.1177
BOV3116	N'Dama (Co)	taurine	14	BovineHD1400001780	6656054	BovineHD1400001784	6665921	6	9868	deletion	14.232
BOV3116	N'Dama (Co)	taurine	14	BovineHD1400014999	53212076	BovineHD1400015006	53227684	8	15609	deletion	39.0465
BOV3116	N'Dama (Co)	taurine	15	BovineHD1500023439	80511026	BovineHD1500023503	80784038	18	273013	duplication	21.1869
BOV3116	N'Dama (Co)	taurine	17	BovineHD1700007050	25056695	BovineHD1700007057	25119996	4	63302	deletion	16.0582
BOV3116	N'Dama (Co)	taurine	17	BovineHD1700007726	27315502	BovineHD1700007736	27349210	12	33709	deletion	45.1328
BOV3116	N'Dama (Co)	taurine	17	BovineHD1700014416	50746686	BovineHD1700014431	50962760	10	216075	deletion	51.6846
BOV3116	N'Dama (Co)	taurine	17	BovineHD1700014483	51115979	BovineHD1700014495	51370688	6	254710	deletion	29.4623
BOV3116	N'Dama (Co)	taurine	18	BovineHD1800003457	9741999	Hapmap58843-rs29022852	9752287	6	10289	deletion	21.8708
BOV3116	N'Dama (Co)	taurine	19	BovineHD1900000594	2575861	BovineHD1900000597	2604934	3	29074	duplication	15.4942
BOV3116	N'Dama (Co)	taurine	23	BovineHD2300008253	29059352	BovineHD2300008262	29096015	4	36664	deletion	12.7219
BOV3116	N'Dama (Co)	taurine	24	BovineHD2400004363	16218919	BovineHD2400004365	16223480	3	4562	deletion	13.1441
BOV3116	N'Dama (Co)	taurine	29	BovineHD2900004606	15602137	BovineHD2900004610	15624080	5	21944	deletion	14.737
BOV3118	N'Dama (Co)	taurine	1	BovineHD0100023862	83218713	BovineHD0100023866	83238102	5	19390	deletion	16.7073
BOV3118	N'Dama (Co)	taurine	1	BovineHD0100047110	93730576	BovineHD0100026605	93819471	10	88896	deletion	63.0379
BOV3118	N'Dama (Co)	taurine	1	BovineHD0100045174	154907480	BovineHD0100045203	154980467	31	72988	duplication	99.5802
BOV3118	N'Dama (Co)	taurine	3	BovineHD0300014268	46799485	BovineHD0300014271	46808604	4	9120	deletion	16.6253
BOV3118	N'Dama (Co)	taurine	3	BovineHD0300016479	54382375	BovineHD0300036142	54522367	3	139993	deletion	14.9385
BOV3118	N'Dama (Co)	taurine	3	BovineHD0300028672	99811044	BovineHD0300028677	99836774	5	25731	duplication	19.2904
BOV3118	N'Dama (Co)	taurine	3	BovineHD0300035048	119880092	BovineHD0300035705	119923307	10	43216	duplication	17.3773
BOV3118	N'Dama (Co)	taurine	5	BovineHD0500006524	22514133	BovineHD0500006529	22563988	6	49856	deletion	29.1192
BOV3118	N'Dama (Co)	taurine	5	BovineHD0500035984	58817548	BovineHD0500016574	58864045	12	46498	deletion	42.6484
BOV3118	N'Dama (Co)	taurine	5	BovineHD0500022545	79626409	BovineHD0500022548	79632090	2	5682	deletion	13.174
BOV3118	N'Dama (Co)	taurine	5	BovineHD0500022647	79941263	Hapmap50921-BTA-24204	79954124	5	12862	deletion	31.3209
BOV3118	N'Dama (Co)	taurine	5	BovineHD0500034096	117366040	BovineHD0500034105	117378150	5	12111	deletion	19.5305
BOV3118	N'Dama (Co)	taurine	5	BovineHD0500034145	117533059	BovineHD0500034153	117586036	8	52978	deletion	43.7538
BOV3118	N'Dama (Co)	taurine	6	Hapmap54823-rs29021261	44545708	BovineHD4100004836	44554322	7	8615	deletion	38.2661
BOV3118	N'Dama (Co)	taurine	6	BovineHD0600015722	57448716	BovineHD0600015725	57464144	4	15429	deletion	26.479
BOV3118	N'Dama (Co)	taurine	6	BovineHD0600026715	96055154	BovineHD0600026718	96059367	4	4214	deletion	25.5327
BOV3118	N'Dama (Co)	taurine	7	BovineHD0700033609	18531324	BovineHD0700005194	18562682	6	31359	deletion	34.2109
BOV3118	N'Dama (Co)	taurine	8	BovineHD0800024778	83242450	BovineHD0800024779	83249542	2	7093	deletion	13.2036
BOV3118	N'Dama (Co)	taurine	8	BovineHD0800033336	95889216	BovineHD0800028355	95942602	5	53387	deletion	10.3233
BOV3118	N'Dama (Co)	taurine	8	BovineHD0800028364	95983063	BovineHD0800028373	96039953	10	56891	deletion	66.1543
BOV3118	N'Dama (Co)	taurine	8	BovineHD0800028400	96129918	BovineHD0800028413	96181815	13	51898	deletion	92.546
BOV3118	N'Dama (Co)	taurine	9	BovineHD0900001006	4889983	BovineHD0900001007	4893923	2	3941	deletion	13.7556
BOV3118	N'Dama (Co)	taurine	9	BovineHD0900014842	53895094	BovineHD0900014846	53899150	5	4057	deletion	10.9546
BOV3118	N'Dama (Co)	taurine	9	BovineHD0900018390	66599290	BovineHD0900018393	66620995	4	21706	deletion	15.8872
BOV3118	N'Dama (Co)	taurine	9	BovineHD0900023633	84493690	BovineHD0900023636	84499470	4	5781	duplication	13.4945
BOV3118	N'Dama (Co)	taurine	10	BovineHD1000007216	22210588	BovineHD1000007232	22252878	17	42291	deletion	18.5162
BOV3118	N'Dama (Co)	taurine	10	BovineHD1000007630	23208530	BovineHD1000007691	23413050	7	204521	deletion	28.926
BOV3118	N'Dama (Co)	taurine	10	BovineHD1000007715	23540925	BovineHD1000007738	23582099	4	41175	deletion	16.5077
BOV3118	N'Dama (Co)	taurine	10	BovineHD1000007799	23800720	BovineHD1000007827	23876965	6	76246	deletion	11.5178
BOV3118	N'Dama (Co)	taurine	10	BovineHD1000007961	24279052	BovineHD1000007972	24299374	4	20323	duplication	10.6604
BOV3118	N'Dama (Co)	taurine	10	BovineHD1000008005	24480627	BovineHD1000008006	24488552	2	7926	deletion	11.8178
BOV3118	N'Dama (Co)	taurine	10	BovineHD1000017565	60195930	BovineHD1000017570	60201542	6	5613	deletion	33.8642
BOV3118	N'Dama (Co)	taurine	12	BovineHD1200000187	936045	BovineHD1200000191	944850	5	8806	deletion	33.7829
BOV3118	N'Dama (Co)	taurine	12	BovineHD1200017419	63443073	ARS-BFGL-NGS-59000	63477827	11	34755	deletion	40.7062
BOV3118	N'Dama (Co)	taurine	12	BovineHD1200019801	72077746	BovineHD1200019825	72123747	9	46002	deletion	43.6088
BOV3118	N'Dama (Co)	taurine	12	BovineHD1200020000	72506042	BovineHD1200020035	72597236	29	91195	duplication	35.7221
BOV3118	N'Dama (Co)	taurine	12	BovineHD1200020076	72698598	BovineHD1200020101	72756887	21	58290	duplication	29.8718
BOV3118	N'Dama (Co)	taurine	12	BovineHD1200020562	74098496	BovineHD1200028373	74359566	6	261071	deletion	17.7723
BOV3118	N'Dama (Co)	taurine	12	BovineHD1200020725	74533189	BovineHD1200020752	74589404	3	56216	deletion	14.891
BOV3118	N'Dama (Co)	taurine	13	BovineHD1300015289	53933240	BovineHD1300015307	53982995	19	49756	deletion	107.82
BOV3118	N'Dama (Co)	taurine	13	BovineHD1300023934	82499071	BovineHD1300023953	82550739	15	51669	deletion	34.2017
BOV3118	N'Dama (Co)	taurine	15	BovineHD1500004427	17468170	BovineHD1500004431	17479571	5	11402	deletion	15.636
BOV3118	N'Dama (Co)	taurine	15	BovineHD1500023439	80511026	BovineHD1500023471	80666124	11	155099	duplication	48.3121
BOV3118	N'Dama (Co)	taurine	15	BTB-00619057	80717128	BovineHD1500023507	80795701	7	78574	duplication	21.6591
BOV3118	N'Dama (Co)	taurine	17	BovineHD1700000342	1594102	BovineHD1700000345	1599392	4	5291	deletion	27.0601
BOV3118	N'Dama (Co)	taurine	17	BovineHD1700007050	25056695	BovineHD1700007057	25119996	4	63302	deletion	17.7
BOV3118	N'Dama (Co)	taurine	17	BovineHD1700014416	50746686	BovineHD1700014419	50759827	3	13142	deletion	15.5371
BOV3118	N'Dama (Co)	taurine	17	BovineHD1700014421	50783963	BovineHD1700014421	50783963	1	1	deletion	11.988
BOV3118	N'Dama (Co)	taurine	17	BovineHD1700014423	50793252	BovineHD1700014431	50962760	6	169509	deletion	34.3735
BOV3118	N'Dama (Co)	taurine	17	BovineHD1700014483	51115979	BovineHD1700014495	51370688	6	254710	deletion	31.0584
BOV3118	N'Dama (Co)	taurine	18	BovineHD1800003457	9741999	BovineHD1800003461	9746255	5	4257	deletion	12.7059
BOV3118	N'Dama (Co)	taurine	23	BovineHD2300001328	5536097	BovineHD2300001346	5601829	22	65733	duplication	44.8159
BOV3118	N'Dama (Co)	taurine	23	BovineHD2300007059	25428298	BovineHD2300007066	25440853	8	12556	deletion	18.1014
BOV3118	N'Dama (Co)	taurine	23	BovineHD2300007162	25846520	BovineHD2300007173	25866835	6	20316	deletion	13.8286
BOV3118	N'Dama (Co)	taurine	23	BovineHD2300010651	36724427	BovineHD2300010656	36746951	6	22525	deletion	23.343
BOV3118	N'Dama (Co)	taurine	24	ARS-BFGL-NGS-117013	22782022	BovineHD2400006222	22788666	3	6645	deletion	18.1443
BOV3118	N'Dama (Co)	taurine	24	BovineHD2400006672	24579328	BTA-57640-no-rs	24582206	3	2879	deletion	21.2775
BOV3118	N'Dama (Co)	taurine	24	BovineHD2400015260	53718628	BovineHD2400015275	53740573	15	21946	duplication	24.9214
BOV3118	N'Dama (Co)	taurine	26	BovineHD2600009286	34296519	BovineHD2600009288	34299839	3	3321	deletion	17.3935
BOV3118	N'Dama (Co)	taurine	27	BovineHD2700010180	35683855	BovineHD2700010191	35707011	13	23157	deletion	12.5883
BOV3118	N'Dama (Co)	taurine	29	BovineHD2900012811	42532912	BovineHD2900012820	42561300	5	28389	duplication	11.0064
BOV3119	N'Dama (Co)	taurine	1	BovineHD0100022027	76468213	BovineHD0100022029	76470326	3	2114	deletion	12.5017
BOV3119	N'Dama (Co)	taurine	1	BovineHD0100026002	91547660	BovineHD0100026007	91569610	7	21951	duplication	19.5596
BOV3119	N'Dama (Co)	taurine	1	BovineHD0100026598	93768168	BovineHD0100026605	93819471	7	51304	duplication	17.5339
BOV3119	N'Dama (Co)	taurine	1	BovineHD0100035049	124142939	BovineHD0100035050	124148533	2	5595	deletion	13.9597
BOV3119	N'Dama (Co)	taurine	2	BovineHD0200013459	46477034	BovineHD0200013462	46485436	4	8403	deletion	28.3176
BOV3119	N'Dama (Co)	taurine	2	BovineHD0200021631	75425008	BovineHD0200021648	75464316	16	39309	deletion	62.3416
BOV3119	N'Dama (Co)	taurine	3	BovineHD0300014382	47205177	BTB-01537126	47227363	11	22187	deletion	27.8418
BOV3119	N'Dama (Co)	taurine	3	BovineHD0300028672	99811044	BovineHD0300028677	99836774	5	25731	duplication	18.4774
BOV3119	N'Dama (Co)	taurine	5	BovineHD0500005017	17185011	BovineHD0500005018	17186375	2	1365	deletion	13.038
BOV3119	N'Dama (Co)	taurine	5	BovineHD0500035984	58817548	BovineHD0500016574	58864045	12	46498	deletion	34.259
BOV3119	N'Dama (Co)	taurine	5	BovineHD0500016609	59066551	BovineHD0500016627	59189160	10	122610	duplication	10.1643
BOV3119	N'Dama (Co)	taurine	5	BovineHD0500022545	79626409	BovineHD0500022548	79632090	2	5682	deletion	12.5504
BOV3119	N'Dama (Co)	taurine	5	BovineHD0500022647	79941263	Hapmap50921-BTA-24204	79954124	5	12862	deletion	31.8351
BOV3119	N'Dama (Co)	taurine	5	BovineHD0500034093	117356476	BovineHD0500034105	117378150	7	21675	deletion	11.2888
BOV3119	N'Dama (Co)	taurine	5	BovineHD0500034145	117533059	BovineHD0500034153	117586036	8	52978	deletion	45.7005
BOV3119	N'Dama (Co)	taurine	6	BovineHD0600014647	53463702	BovineHD0600014648	53465381	2	1680	deletion	13.7938
BOV3119	N'Dama (Co)	taurine	6	BovineHD0600014932	54509802	BovineHD0600014933	54511558	2	1757	duplication	13.1344
BOV3119	N'Dama (Co)	taurine	6	BovineHD0600015722	57448716	BovineHD0600015725	57464144	4	15429	deletion	25.6695
BOV3119	N'Dama (Co)	taurine	6	BovineHD0600026715	96055154	BovineHD0600026718	96059367	4	4214	deletion	21.4595
BOV3119	N'Dama (Co)	taurine	7	BovineHD0700008759	30948259	BovineHD0700008810	31143362	55	195104	deletion	219.309
BOV3119	N'Dama (Co)	taurine	8	BovineHD0800028364	95983063	BovineHD0800028373	96039953	10	56891	deletion	62.6817
BOV3119	N'Dama (Co)	taurine	8	BovineHD0800028400	96129918	BovineHD0800028413	96181815	13	51898	deletion	87.379
BOV3119	N'Dama (Co)	taurine	9	BovineHD0900014841	53893533	BovineHD0900014846	53899150	6	5618	deletion	44.4028
BOV3119	N'Dama (Co)	taurine	10	BovineHD1000007226	22234441	BovineHD1000007232	22252878	7	18438	deletion	13.4659
BOV3119	N'Dama (Co)	taurine	10	BovineHD1000007254	22299253	BovineHD1000007258	22305365	4	6113	deletion	12.9078
BOV3119	N'Dama (Co)	taurine	10	BovineHD1000007630	23208530	BovineHD1000007691	23413050	7	204521	deletion	30.3407
BOV3119	N'Dama (Co)	taurine	10	BovineHD1000007844	23905344	BovineHD1000031238	24290355	24	385012	duplication	30.5331
BOV3119	N'Dama (Co)	taurine	10	BovineHD1000017565	60195930	BovineHD1000017570	60201542	6	5613	duplication	15.5845
BOV3119	N'Dama (Co)	taurine	12	BovineHD1200000187	936045	BovineHD1200000191	944850	5	8806	deletion	34.7935
BOV3119	N'Dama (Co)	taurine	12	BovineHD1200020004	72511101	BovineHD1200020054	72639034	39	127934	duplication	41.0257
BOV3119	N'Dama (Co)	taurine	12	BovineHD1200020063	72660366	BovineHD1200020097	72742881	24	82516	duplication	16.4688
BOV3119	N'Dama (Co)	taurine	12	BovineHD1200020098	72748544	BovineHD1200020124	72882991	11	134448	deletion	75.2168
BOV3119	N'Dama (Co)	taurine	12	BovineHD1200020357	73553506	BovineHD1200020358	73564769	2	11264	deletion	10.4
BOV3119	N'Dama (Co)	taurine	12	BovineHD1200020366	73583291	BovineHD1200020442	73754154	7	170864	duplication	13.6356
BOV3119	N'Dama (Co)	taurine	12	BovineHD1200020448	73767537	BovineHD1200020490	73863425	7	95889	deletion	42.0909
BOV3119	N'Dama (Co)	taurine	12	BovineHD1200020565	74111618	BovineHD1200020565	74111618	1	1	deletion	12.7821
BOV3119	N'Dama (Co)	taurine	12	BovineHD1200020612	74241667	BovineHD1200028373	74359566	4	117900	deletion	23.6264
BOV3119	N'Dama (Co)	taurine	12	BovineHD1200028382	74421681	BovineHD1200020752	74589404	7	167724	deletion	47.0262
BOV3119	N'Dama (Co)	taurine	15	BovineHD1500001661	6637559	BovineHD1500001662	6648462	3	10904	deletion	12.9648
BOV3119	N'Dama (Co)	taurine	15	BovineHD1500014374	49915271	BovineHD1500014379	49940983	2	25713	deletion	10.6657
BOV3119	N'Dama (Co)	taurine	15	BovineHD1500015064	52219154	BovineHD1500015068	52235764	2	16611	deletion	14.279
BOV3119	N'Dama (Co)	taurine	15	BovineHD1500023439	80511026	BovineHD1500023503	80784038	18	273013	duplication	14.2929
BOV3119	N'Dama (Co)	taurine	16	BovineHD1600001628	5738701	BovineHD1600001635	5752883	4	14183	deletion	14.0304
BOV3119	N'Dama (Co)	taurine	17	BovineHD1700018313	63655359	BovineHD1700018321	63668916	7	13558	duplication	21.0288
BOV3119	N'Dama (Co)	taurine	21	BovineHD2100000149	1264130	BovineHD2100000151	1274497	2	10368	deletion	11.8913
BOV3119	N'Dama (Co)	taurine	22	BovineHD2200017897	22938203	BovineHD2200006707	22975030	23	36828	duplication	26.1716
BOV3119	N'Dama (Co)	taurine	23	BovineHD2300007040	25335659	BovineHD2300007053	25361041	9	25383	deletion	52.1217
BOV3119	N'Dama (Co)	taurine	23	BovineHD2300008469	29682163	BovineHD2300008474	29694350	6	12188	deletion	20.441
BOV3119	N'Dama (Co)	taurine	24	BovineHD2400018184	62445370	BovineHD2400018185	62448399	2	3030	deletion	11.5015
BOV3119	N'Dama (Co)	taurine	27	BovineHD2700010178	35675200	BovineHD2700010193	35709901	16	34702	deletion	105.036
BOV3119	N'Dama (Co)	taurine	28	BovineHD2800000847	2544117	BTB-02032980	2638563	13	94447	duplication	28.7463
BOV3119	N'Dama (Co)	taurine	29	BovineHD2900004606	15602137	BovineHD2900004610	15624080	5	21944	deletion	12.6593
BOV3119	N'Dama (Co)	taurine	29	BovineHD2900007880	26904527	BovineHD2900007902	26951446	17	46920	deletion	67.5886
BOV3119	N'Dama (Co)	taurine	29	BovineHD2900008047	27400267	BovineHD2900008053	27405618	4	5352	deletion	12.1617
BOV3121	N'Dama (Co)	taurine	1	BovineHD0100004885	16021282	BovineHD0100004887	16023240	3	1959	deletion	19.5303
BOV3121	N'Dama (Co)	taurine	1	BovineHD0100006124	20696207	BovineHD0100006134	20727429	13	31223	deletion	19.1614
BOV3121	N'Dama (Co)	taurine	1	BovineHD4100000168	32134740	BovineHD0100009302	32142914	3	8175	deletion	19.1252
BOV3121	N'Dama (Co)	taurine	1	BovineHD4100000405	70759781	BovineHD0100020242	70781667	12	21887	deletion	10.1911
BOV3121	N'Dama (Co)	taurine	1	BovineHD0100023862	83218713	BovineHD0100023866	83238102	5	19390	deletion	20.9579
BOV3121	N'Dama (Co)	taurine	3	BovineHD0300012336	40531848	BovineHD0300012361	40582028	24	50181	deletion	28.2626
BOV3121	N'Dama (Co)	taurine	3	BovineHD0300028669	99795825	BovineHD0300028677	99836774	7	40950	duplication	22.1667
BOV3121	N'Dama (Co)	taurine	4	BovineHD0400024895	89913176	BovineHD0400024899	89922624	6	9449	deletion	11.8633
BOV3121	N'Dama (Co)	taurine	4	BovineHD0400027595	98509760	BovineHD4100003164	98522819	6	13060	deletion	16.1753
BOV3121	N'Dama (Co)	taurine	4	BovineHD0400031196	108988241	BovineHD0400031215	109051121	20	62881	deletion	54.7914
BOV3121	N'Dama (Co)	taurine	5	BovineHD0500006524	22514133	BovineHD0500006529	22563988	6	49856	deletion	29.3044
BOV3121	N'Dama (Co)	taurine	5	BovineHD0500029544	103122325	BovineHD0500029582	103421894	10	299570	duplication	14.428
BOV3121	N'Dama (Co)	taurine	5	BovineHD0500034144	117524110	BovineHD0500034161	117639815	12	115706	deletion	55.5372
BOV3121	N'Dama (Co)	taurine	5	BovineHD0500034795	119196644	BovineHD0500034805	119234484	12	37841	duplication	18.0007
BOV3121	N'Dama (Co)	taurine	6	BovineHD0600000245	1069734	BovineHD0600000250	1086793	6	17060	deletion	13.0939
BOV3121	N'Dama (Co)	taurine	6	BovineHD0600026715	96055154	BovineHD0600026718	96059367	4	4214	deletion	25.8278
BOV3121	N'Dama (Co)	taurine	7	BovineHD0700012438	42745346	BovineHD0700012450	42794656	10	49311	deletion	19.9111
BOV3121	N'Dama (Co)	taurine	7	BovineHD0700033720	43487164	BovineHD0700012611	43498441	4	11278	deletion	27.7314
BOV3121	N'Dama (Co)	taurine	7	UA-IFASA-2364	78584955	BTA-23130-no-rs	78599961	2	15007	deletion	12.5313
BOV3121	N'Dama (Co)	taurine	7	BovineHD0700025570	87113645	BovineHD0700025573	87133023	5	19379	deletion	17.2923
BOV3121	N'Dama (Co)	taurine	8	BovineHD0800000770	2252209	BovineHD0800000772	2253891	3	1683	deletion	17.3446
BOV3121	N'Dama (Co)	taurine	8	BTB-00368155	94386951	BovineHD0800027956	94392446	2	5496	deletion	12.6399
BOV3121	N'Dama (Co)	taurine	8	BovineHD0800027974	94489218	BovineHD0800027980	94514147	7	24930	deletion	20.1962
BOV3121	N'Dama (Co)	taurine	8	BovineHD0800028364	95983063	BovineHD0800028373	96039953	10	56891	deletion	21.9037
BOV3121	N'Dama (Co)	taurine	8	BovineHD0800028400	96129918	BovineHD0800028413	96181815	13	51898	deletion	77.6273
BOV3121	N'Dama (Co)	taurine	9	BovineHD0900001236	5933569	BovineHD0900001242	5954531	7	20963	deletion	10.8627
BOV3121	N'Dama (Co)	taurine	9	BovineHD0900010266	36934604	BovineHD0900010273	36951086	8	16483	deletion	22.1394
BOV3121	N'Dama (Co)	taurine	9	BovineHD0900018390	66599290	BovineHD0900018393	66620995	4	21706	deletion	12.4452
BOV3121	N'Dama (Co)	taurine	10	BovineHD1000007274	22371549	BovineHD1000007277	22379850	4	8302	deletion	11.1239
BOV3121	N'Dama (Co)	taurine	10	BovineHD1000008234	25231436	BovineHD1000008258	25297208	4	65773	duplication	10.1143
BOV3121	N'Dama (Co)	taurine	12	BovineHD1200000257	1162140	BovineHD1200000264	1185172	8	23033	deletion	13.6737
BOV3121	N'Dama (Co)	taurine	12	BovineHD1200009422	32054331	BovineHD1200009444	32144594	10	90264	deletion	67.324
BOV3121	N'Dama (Co)	taurine	12	BovineHD1200009445	32145663	BovineHD1200009445	32145663	1	1	deletion	10.4311
BOV3121	N'Dama (Co)	taurine	12	BovineHD1200010839	37358859	BovineHD1200010846	37387877	8	29019	deletion	16.4444
BOV3121	N'Dama (Co)	taurine	12	BovineHD1200019808	72084609	BovineHD1200019825	72123747	8	39139	deletion	16.9665
BOV3121	N'Dama (Co)	taurine	12	BovineHD1200020060	72653376	BovineHD1200020097	72742881	27	89506	duplication	28.6956
BOV3121	N'Dama (Co)	taurine	12	BovineHD1200020098	72748544	BovineHD1200020124	72882991	11	134448	deletion	71.3212
BOV3121	N'Dama (Co)	taurine	12	BovineHD1200020439	73745994	BovineHD1200020632	74302958	18	556965	duplication	12.9093
BOV3121	N'Dama (Co)	taurine	12	BovineHD1200020836	74840021	BovineHD1200020874	74942860	10	102840	deletion	52.2438
BOV3121	N'Dama (Co)	taurine	12	BTB-02069911	74980172	BTB-02069911	74980172	1	1	deletion	11.6557
BOV3121	N'Dama (Co)	taurine	12	BovineHD1200020891	75016673	BovineHD1200020930	75193156	7	176484	deletion	39.0001
BOV3121	N'Dama (Co)	taurine	14	BovineHD1400014828	52290936	BovineHD1400014832	52303088	4	12153	deletion	14.1864
BOV3121	N'Dama (Co)	taurine	15	BovineHD1500023439	80511026	BovineHD1500023507	80795701	19	284676	duplication	18.7828
BOV3121	N'Dama (Co)	taurine	15	BovineHD1500023670	81301329	BovineHD1500023673	81308681	4	7353	deletion	12.5777
BOV3121	N'Dama (Co)	taurine	17	BovineHD1700007050	25056695	BovineHD1700007057	25119996	4	63302	deletion	15.6804
BOV3121	N'Dama (Co)	taurine	17	BovineHD1700014416	50746686	BovineHD1700014431	50962760	10	216075	deletion	51.5691
BOV3121	N'Dama (Co)	taurine	17	BovineHD1700014483	51115979	BovineHD1700014495	51370688	6	254710	deletion	40.672
BOV3121	N'Dama (Co)	taurine	18	BovineHD1800019186	65766249	BovineHD1800019187	65771834	3	5586	deletion	17.1593
BOV3121	N'Dama (Co)	taurine	19	BovineHD1900000916	3895190	BovineHD1900000927	3919885	11	24696	deletion	29.513
BOV3121	N'Dama (Co)	taurine	21	BovineHD2100005812	20097872	BovineHD2100005837	20178454	12	80583	duplication	22.054
BOV3121	N'Dama (Co)	taurine	21	BovineHD2100014304	49679626	BovineHD2100014306	49687483	3	7858	deletion	15.5365
BOV3121	N'Dama (Co)	taurine	23	BovineHD2300000392	2173927	BovineHD2300000399	2200892	11	26966	deletion	34.4352
BOV3121	N'Dama (Co)	taurine	23	ARS-BFGL-NGS-116595	21331843	BovineHD2300005606	21348586	8	16744	deletion	10.0942
BOV3121	N'Dama (Co)	taurine	23	BovineHD2300008005	28448873	BovineHD2300008012	28469826	3	20954	deletion	19.0411
BOV3122	N'Dama (Co)	taurine	1	BovineHD0100022027	76468213	BovineHD0100022029	76470326	3	2114	deletion	18.1399
BOV3122	N'Dama (Co)	taurine	1	BovineHD0100023862	83218713	BovineHD0100023866	83238102	5	19390	deletion	20.1247
BOV3122	N'Dama (Co)	taurine	1	BovineHD0100035049	124142939	BovineHD0100035050	124148533	2	5595	deletion	13.5836
BOV3122	N'Dama (Co)	taurine	2	BovineHD0200021631	75425008	BovineHD0200021647	75460843	15	35836	deletion	71.1972
BOV3122	N'Dama (Co)	taurine	3	BovineHD0300002848	8635643	BovineHD0300002861	8682290	4	46648	deletion	24.4297
BOV3122	N'Dama (Co)	taurine	3	BovineHD0300012168	39836262	Hapmap51027-BTA-67630	39841272	2	5011	duplication	11.7812
BOV3122	N'Dama (Co)	taurine	3	BovineHD0300028669	99795825	BovineHD0300028677	99836774	7	40950	duplication	11.6099
BOV3122	N'Dama (Co)	taurine	3	BovineHD0300033115	114496211	BovineHD4100002504	114502430	4	6220	deletion	11.0887
BOV3122	N'Dama (Co)	taurine	4	BovineHD0400012361	45054839	BovineHD0400012364	45072215	4	17377	duplication	11.8735
BOV3122	N'Dama (Co)	taurine	4	BovineHD0400023247	83936446	BovineHD0400023250	83942707	4	6262	deletion	11.4971
BOV3122	N'Dama (Co)	taurine	5	BovineHD0500001178	4520002	BovineHD0500001180	4531901	5	11900	deletion	23.996
BOV3122	N'Dama (Co)	taurine	5	BovineHD0500006524	22514133	BovineHD0500006529	22563988	6	49856	deletion	31.3355
BOV3122	N'Dama (Co)	taurine	5	BovineHD0500016245	57479524	BovineHD0500016246	57487872	2	8349	deletion	12.3753
BOV3122	N'Dama (Co)	taurine	5	BovineHD0500035984	58817548	BovineHD0500016574	58864045	12	46498	deletion	40.2311
BOV3122	N'Dama (Co)	taurine	5	BTB-02067717	59364363	BovineHD0500016694	59648377	22	284015	duplication	14.8901
BOV3122	N'Dama (Co)	taurine	5	BovineHD0500022647	79941263	Hapmap50921-BTA-24204	79954124	5	12862	deletion	14.1355
BOV3122	N'Dama (Co)	taurine	5	BovineHD0500034144	117524110	BovineHD0500034153	117586036	9	61927	deletion	52.1017
BOV3122	N'Dama (Co)	taurine	6	BovineHD0600008328	29882296	BovineHD0600008389	30148548	59	266253	deletion	185.757
BOV3122	N'Dama (Co)	taurine	6	BovineHD0600009407	33675559	BovineHD0600009409	33678483	3	2925	deletion	16.1649
BOV3122	N'Dama (Co)	taurine	6	BovineHD0600015438	56426863	BovineHD0600015440	56438996	3	12134	deletion	11.1544
BOV3122	N'Dama (Co)	taurine	6	BovineHD0600015722	57448716	BovineHD0600015725	57464144	4	15429	deletion	24.0235
BOV3122	N'Dama (Co)	taurine	6	BovineHD0600021017	75530604	BovineHD0600021054	75647889	40	117286	deletion	186.581
BOV3122	N'Dama (Co)	taurine	6	BovineHD0600023382	85017112	BovineHD0600023404	85093387	21	76276	duplication	53.4503
BOV3122	N'Dama (Co)	taurine	7	BovineHD0700002636	10065842	BovineHD0700002676	10174209	20	108368	duplication	15.3984
BOV3122	N'Dama (Co)	taurine	7	BovineHD0700002763	10497825	BovineHD0700002801	10722414	15	224590	duplication	15.6604
BOV3122	N'Dama (Co)	taurine	7	BovineHD0700012438	42745346	BovineHD0700012446	42770483	7	25138	deletion	12.1188
BOV3122	N'Dama (Co)	taurine	7	BovineHD0700029074	99322117	BovineHD0700029077	99328261	4	6145	deletion	17.9881
BOV3122	N'Dama (Co)	taurine	8	BovineHD0800024778	83242450	BovineHD0800024779	83249542	2	7093	deletion	11.8086
BOV3122	N'Dama (Co)	taurine	8	BovineHD0800028364	95983063	BovineHD0800028373	96039953	10	56891	deletion	21.3738
BOV3122	N'Dama (Co)	taurine	9	BovineHD0900008404	30933440	BovineHD0900008418	30972803	15	39364	deletion	33.3743
BOV3122	N'Dama (Co)	taurine	10	BovineHD1000000062	387457	BovineHD1000000083	428614	22	41158	deletion	93.6551
BOV3122	N'Dama (Co)	taurine	10	BovineHD1000007274	22371549	BovineHD1000007276	22377346	3	5798	deletion	16.7882
BOV3122	N'Dama (Co)	taurine	10	BovineHD1000007644	23319458	BovineHD1000007662	23342481	2	23024	deletion	13.744
BOV3122	N'Dama (Co)	taurine	10	BovineHD1000007672	23369340	BovineHD1000007691	23413050	2	43711	deletion	14.3582
BOV3122	N'Dama (Co)	taurine	10	BovineHD1000012003	38876893	BTB-01288298	38909882	17	32990	deletion	56.342
BOV3122	N'Dama (Co)	taurine	11	BovineHD4100008841	51735180	BovineHD1100015235	51763076	10	27897	deletion	28.6249
BOV3122	N'Dama (Co)	taurine	11	BovineHD1100015456	52985065	BovineHD1100015461	53002043	6	16979	deletion	15.9699
BOV3122	N'Dama (Co)	taurine	12	BovineHD1200000187	936045	BovineHD1200000191	944850	5	8806	deletion	30.662
BOV3122	N'Dama (Co)	taurine	12	BovineHD1200012073	43170665	BovineHD1200012080	43196111	7	25447	deletion	12.1515
BOV3122	N'Dama (Co)	taurine	12	BovineHD1200019362	70435829	BovineHD1200028177	70458250	4	22422	deletion	14.4074
BOV3122	N'Dama (Co)	taurine	12	BovineHD1200028311	73363460	BovineHD1200027111	73387202	5	23743	deletion	16.7184
BOV3122	N'Dama (Co)	taurine	12	BovineHD1200020311	73401154	BTB-01761781	73497775	3	96622	duplication	19.8888
BOV3122	N'Dama (Co)	taurine	12	BovineHD1200020357	73553506	BovineHD1200020358	73564769	2	11264	deletion	10.1654
BOV3122	N'Dama (Co)	taurine	14	BovineHD1400001780	6656054	BovineHD1400001784	6665921	6	9868	deletion	12.4934
BOV3122	N'Dama (Co)	taurine	14	BovineHD1400002918	10311458	Hapmap30986-BTC-056068	10346734	12	35277	deletion	15.4128
BOV3122	N'Dama (Co)	taurine	15	BovineHD1500006739	25530542	BTA-01982-no-rs	25535567	3	5026	deletion	11.672
BOV3122	N'Dama (Co)	taurine	15	BovineHD1500013357	46838495	BovineHD1500013399	46975690	14	137196	duplication	12.8964
BOV3122	N'Dama (Co)	taurine	15	BovineHD1500019950	69148715	BovineHD1500019966	69175593	17	26879	deletion	72.9015
BOV3122	N'Dama (Co)	taurine	15	BovineHD1500023439	80511026	BovineHD1500023491	80743769	16	232744	duplication	28.0704
BOV3122	N'Dama (Co)	taurine	17	BovineHD1700000342	1594102	BovineHD1700000345	1599392	4	5291	deletion	19.3984
BOV3122	N'Dama (Co)	taurine	17	BovineHD1700007050	25056695	BovineHD1700007057	25119996	4	63302	deletion	14.5106
BOV3122	N'Dama (Co)	taurine	17	BovineHD1700007726	27315502	BovineHD1700007736	27349210	12	33709	deletion	31.2482
BOV3122	N'Dama (Co)	taurine	17	BovineHD1700014416	50746686	BovineHD1700014419	50759827	3	13142	deletion	14.4868
BOV3122	N'Dama (Co)	taurine	17	BovineHD1700014421	50783963	BovineHD1700014421	50783963	1	1	deletion	12.9273
BOV3122	N'Dama (Co)	taurine	17	BovineHD1700014423	50793252	BovineHD1700014431	50962760	6	169509	deletion	28.6925
BOV3122	N'Dama (Co)	taurine	17	BovineHD1700014483	51115979	BovineHD1700014495	51370688	6	254710	deletion	35.8477
BOV3122	N'Dama (Co)	taurine	18	BovineHD1800003457	9741999	Hapmap58843-rs29022852	9752287	6	10289	deletion	30.0888
BOV3122	N'Dama (Co)	taurine	18	BovineHD1800019186	65766249	BovineHD1800019187	65771834	3	5586	deletion	15.7528
BOV3122	N'Dama (Co)	taurine	23	BovineHD2300005602	21340123	BovineHD2300005605	21346339	4	6217	deletion	23.3831
BOV3122	N'Dama (Co)	taurine	23	BovineHD2300007048	25349535	BovineHD2300007053	25361041	6	11507	duplication	23.9533
BOV3122	N'Dama (Co)	taurine	23	BovineHD2300008252	29055896	BovineHD2300008262	29096015	5	40120	deletion	16.2435
BOV3122	N'Dama (Co)	taurine	23	BovineHD2300008469	29682163	BovineHD2300008474	29694350	6	12188	deletion	20.6842
BOV3122	N'Dama (Co)	taurine	23	BovineHD2300008832	30544966	BovineHD2300008835	30548742	3	3777	deletion	18.1852
BOV3122	N'Dama (Co)	taurine	27	BovineHD2700010180	35683855	BovineHD2700010193	35709901	14	26047	deletion	18.6902
BOV3122	N'Dama (Co)	taurine	28	BovineHD2800000847	2544117	BTB-02032980	2638563	13	94447	duplication	32.0442
BOV3122	N'Dama (Co)	taurine	28	BovineHD2800005307	19606909	BovineHD2800005313	19622546	8	15638	deletion	28.2236
BOV3122	N'Dama (Co)	taurine	29	BovineHD2900007880	26904527	BovineHD2900007902	26951446	17	46920	deletion	83.4431
BOV3123	N'Dama (Co)	taurine	1	BovineHD4100000168	32134740	BovineHD0100009302	32142914	3	8175	deletion	17.355
BOV3123	N'Dama (Co)	taurine	1	BovineHD0100011028	38245782	BovineHD0100011029	38249922	2	4141	deletion	13.0473
BOV3123	N'Dama (Co)	taurine	1	BovineHD0100012895	45148191	BovineHD0100012898	45156532	4	8342	duplication	16.1984
BOV3123	N'Dama (Co)	taurine	1	BovineHD0100023862	83218713	BovineHD0100023866	83238102	5	19390	deletion	19.2855
BOV3123	N'Dama (Co)	taurine	1	BovineHD0100047110	93730576	BovineHD0100026605	93819471	10	88896	deletion	68.4702
BOV3123	N'Dama (Co)	taurine	1	BovineHD0100044882	153950951	ARS-BFGL-NGS-19557	153956761	2	5811	deletion	13.2795
BOV3123	N'Dama (Co)	taurine	2	BovineHD0200021631	75425008	BovineHD0200021648	75464316	16	39309	deletion	59.8327
BOV3123	N'Dama (Co)	taurine	3	BovineHD0300014382	47205177	BTB-01537126	47227363	11	22187	deletion	13.6381
BOV3123	N'Dama (Co)	taurine	3	BovineHD0300028672	99811044	BovineHD0300028677	99836774	5	25731	duplication	14.392
BOV3123	N'Dama (Co)	taurine	3	BovineHD0300035052	119907903	BovineHD0300035705	119923307	6	15405	duplication	17.1432
BOV3123	N'Dama (Co)	taurine	4	BovineHD0400004281	14413554	BovineHD0400004282	14417887	2	4334	deletion	13.2
BOV3123	N'Dama (Co)	taurine	5	BovineHD0500006524	22514133	BovineHD0500006529	22563988	6	49856	deletion	33.4833
BOV3123	N'Dama (Co)	taurine	5	BovineHD0500016604	59041454	BovineHD0500035997	59168921	11	127468	deletion	31.9781
BOV3123	N'Dama (Co)	taurine	5	BovineHD0500022647	79941263	Hapmap50921-BTA-24204	79954124	5	12862	deletion	23.2572
BOV3123	N'Dama (Co)	taurine	5	BovineHD0500034144	117524110	BovineHD0500034153	117586036	9	61927	deletion	53.0216
BOV3123	N'Dama (Co)	taurine	6	BovineHD0600000379	1520054	BovineHD0600000385	1540046	7	19993	deletion	15.0869
BOV3123	N'Dama (Co)	taurine	6	BovineHD0600000778	3089088	BovineHD0600000783	3099852	7	10765	deletion	18.69
BOV3123	N'Dama (Co)	taurine	6	BovineHD0600015722	57448716	BovineHD0600015725	57464144	4	15429	deletion	24.0255
BOV3123	N'Dama (Co)	taurine	6	BovineHD0600016559	60163290	Hapmap55170-rs29017690	60173472	3	10183	duplication	12.6855
BOV3123	N'Dama (Co)	taurine	6	BovineHD0600023382	85017112	BovineHD0600023404	85093387	21	76276	duplication	58.9557
BOV3123	N'Dama (Co)	taurine	7	BovineHD0700033609	18531324	BovineHD0700005194	18562682	6	31359	deletion	29.5832
BOV3123	N'Dama (Co)	taurine	8	BovineHD0800024778	83242450	BovineHD0800024779	83249542	2	7093	deletion	11.7007
BOV3123	N'Dama (Co)	taurine	8	BovineHD0800028364	95983063	BovineHD0800028373	96039953	10	56891	deletion	17.8089
BOV3123	N'Dama (Co)	taurine	8	BovineHD0800028400	96129918	BovineHD0800028413	96181815	13	51898	deletion	76.7243
BOV3123	N'Dama (Co)	taurine	9	BovineHD0900018390	66599290	BovineHD0900018393	66620995	4	21706	deletion	19.2587
BOV3123	N'Dama (Co)	taurine	10	BovineHD1000031198	23203395	BovineHD1000007691	23413050	8	209656	deletion	42.8723
BOV3123	N'Dama (Co)	taurine	10	BovineHD1000012003	38876893	BTB-01288298	38909882	17	32990	deletion	54.4652
BOV3123	N'Dama (Co)	taurine	11	BovineHD1100016440	56436947	BovineHD1100016443	56459164	4	22218	deletion	17.0094
BOV3123	N'Dama (Co)	taurine	11	BovineHD1100027370	93896609	BovineHD1100027376	93922796	6	26188	deletion	32.8083
BOV3123	N'Dama (Co)	taurine	12	BovineHD1200000187	936045	BovineHD1200000191	944850	5	8806	deletion	26.6135
BOV3123	N'Dama (Co)	taurine	12	BovineHD1200028309	73319626	BTB-01761781	73497775	12	178150	deletion	18.4833
BOV3123	N'Dama (Co)	taurine	12	BovineHD1200020442	73754154	BovineHD1200020490	73863425	8	109272	deletion	23.5093
BOV3123	N'Dama (Co)	taurine	12	BovineHD1200028439	75462926	BovineHD1200021091	75502589	6	39664	duplication	11.9494
BOV3123	N'Dama (Co)	taurine	13	BovineHD1300023935	82502075	BovineHD1300023953	82550739	14	48665	deletion	25.4715
BOV3123	N'Dama (Co)	taurine	14	BovineHD1400014999	53212076	BovineHD1400015006	53227684	8	15609	deletion	31.9373
BOV3123	N'Dama (Co)	taurine	15	BovineHD1500013374	46898690	BovineHD1500013399	46975690	11	77001	duplication	26.2829
BOV3123	N'Dama (Co)	taurine	15	ARS-BFGL-NGS-32444	47819771	BovineHD1500013723	47825065	2	5295	deletion	12.2043
BOV3123	N'Dama (Co)	taurine	15	BovineHD1500023198	79565725	BovineHD1500023218	79612403	5	46679	deletion	11.0916
BOV3123	N'Dama (Co)	taurine	17	BovineHD1700003926	13832793	BovineHD1700003930	13849723	6	16931	deletion	18.2784
BOV3123	N'Dama (Co)	taurine	17	BovineHD1700007050	25056695	BovineHD1700007057	25119996	4	63302	deletion	16.2926
BOV3123	N'Dama (Co)	taurine	17	BovineHD1700014416	50746686	BovineHD1700014419	50759827	3	13142	deletion	15.5995
BOV3123	N'Dama (Co)	taurine	17	BovineHD1700014421	50783963	BovineHD1700014421	50783963	1	1	deletion	11.4482
BOV3123	N'Dama (Co)	taurine	17	BovineHD1700014423	50793252	BovineHD1700014431	50962760	6	169509	deletion	30.0281
BOV3123	N'Dama (Co)	taurine	17	BovineHD1700014483	51115979	BovineHD1700014495	51370688	6	254710	deletion	33.4577
BOV3123	N'Dama (Co)	taurine	17	BovineHD1700018313	63655359	BovineHD1700018321	63668916	7	13558	duplication	10.7703
BOV3123	N'Dama (Co)	taurine	18	BovineHD1800003457	9741999	Hapmap58843-rs29022852	9752287	6	10289	deletion	20.4571
BOV3123	N'Dama (Co)	taurine	18	BovineHD1800017806	61781777	BovineHD1800017816	61835029	8	53253	deletion	41.1358
BOV3123	N'Dama (Co)	taurine	18	BovineHD1800019875	61894649	BovineHD1800017834	61918012	6	23364	deletion	30.6791
BOV3123	N'Dama (Co)	taurine	19	BovineHD1900000916	3895190	BovineHD1900000926	3918888	10	23699	deletion	31.3409
BOV3123	N'Dama (Co)	taurine	23	BovineHD2300008257	29078825	BovineHD2300008263	29097085	4	18261	deletion	15.8003
BOV3123	N'Dama (Co)	taurine	23	BovineHD2300008328	29263908	BovineHD2300008351	29320903	17	56996	duplication	34.305
BOV3123	N'Dama (Co)	taurine	23	BovineHD2300008469	29682163	BovineHD2300008474	29694350	6	12188	deletion	18.567
BOV3123	N'Dama (Co)	taurine	24	BovineHD2400015261	53721860	BovineHD2400015275	53740573	14	18714	duplication	23.2845
BOV3124	N'Dama (Co)	taurine	1	BovineHD0100007365	24888509	BovineHD0100007371	24913436	7	24928	deletion	19.1747
BOV3124	N'Dama (Co)	taurine	1	BovineHD0100023862	83218713	BovineHD0100023866	83238102	5	19390	deletion	21.7179
BOV3124	N'Dama (Co)	taurine	3	BovineHD0300014268	46799485	BovineHD0300014271	46808604	4	9120	deletion	19.227
BOV3124	N'Dama (Co)	taurine	3	BovineHD0300016479	54382375	BovineHD0300036142	54522367	3	139993	deletion	14.9146
BOV3124	N'Dama (Co)	taurine	4	BovineHD0400023172	83587950	BovineHD0400023175	83593578	5	5629	deletion	15.3493
BOV3124	N'Dama (Co)	taurine	5	BovineHD0500006524	22514133	BovineHD0500006529	22563988	6	49856	deletion	42.2541
BOV3124	N'Dama (Co)	taurine	5	BovineHD0500022545	79626409	BovineHD0500022548	79632090	2	5682	deletion	13.4824
BOV3124	N'Dama (Co)	taurine	5	BovineHD0500022647	79941263	Hapmap50921-BTA-24204	79954124	5	12862	deletion	31.3467
BOV3124	N'Dama (Co)	taurine	5	BovineHD0500034145	117533059	BovineHD0500034153	117586036	8	52978	deletion	51.2419
BOV3124	N'Dama (Co)	taurine	6	BovineHD0600009812	35242978	BovineHD0600009857	35437040	49	194063	duplication	55.9518
BOV3124	N'Dama (Co)	taurine	6	BovineHD0600014647	53463702	BovineHD0600014648	53465381	2	1680	deletion	13.4618
BOV3124	N'Dama (Co)	taurine	6	BovineHD0600015722	57448716	BovineHD0600015725	57464144	4	15429	deletion	26.6268
BOV3124	N'Dama (Co)	taurine	6	BovineHD0600018205	65940020	BovineHD0600018208	65961129	3	21110	deletion	20.359
BOV3124	N'Dama (Co)	taurine	7	BovineHD0700033720	43487164	BovineHD0700012611	43498441	4	11278	deletion	23.8649
BOV3124	N'Dama (Co)	taurine	7	BovineHD0700020771	70614678	BovineHD0700020818	70747504	26	132827	duplication	39.3934
BOV3124	N'Dama (Co)	taurine	8	BovineHD0800004015	12459571	BovineHD0800004022	12498395	6	38825	deletion	39.7551
BOV3124	N'Dama (Co)	taurine	8	BovineHD0800010658	35913828	BovineHD0800010691	35990042	35	76215	duplication	46.1358
BOV3124	N'Dama (Co)	taurine	8	BovineHD0800024778	83242450	BovineHD0800024779	83249542	2	7093	deletion	15.4498
BOV3124	N'Dama (Co)	taurine	8	BovineHD0800028400	96129918	BovineHD0800028413	96181815	13	51898	deletion	91.0407
BOV3124	N'Dama (Co)	taurine	9	BovineHD0900002130	8853783	BovineHD0900002146	8892987	17	39205	deletion	81.7478
BOV3124	N'Dama (Co)	taurine	10	BovineHD1000007904	24081861	BovineHD1000007922	24150282	3	68422	deletion	11.5789
BOV3124	N'Dama (Co)	taurine	10	BovineHD1000007959	24275820	BovineHD1000030566	24285616	3	9797	deletion	13.5409
BOV3124	N'Dama (Co)	taurine	10	BovineHD1000008044	24587769	BovineHD1000008048	24604106	3	16338	deletion	12.917
BOV3124	N'Dama (Co)	taurine	10	BovineHD1000008234	25231436	BovineHD1000008250	25265627	2	34192	deletion	12.212
BOV3124	N'Dama (Co)	taurine	11	BovineHD4100008841	51735180	BovineHD1100015234	51760170	9	24991	deletion	23.8857
BOV3124	N'Dama (Co)	taurine	11	BovineHD1100015456	52985065	BovineHD1100015461	53002043	6	16979	deletion	11.2224
BOV3124	N'Dama (Co)	taurine	12	BovineHD1200012072	43164746	BovineHD1200012078	43193070	7	28325	deletion	10.523
BOV3124	N'Dama (Co)	taurine	12	BovineHD1200019600	71440002	BovineHD1200019628	71553800	6	113799	duplication	12.7373
BOV3124	N'Dama (Co)	taurine	12	BovineHD1200019801	72077746	BovineHD1200019825	72123747	9	46002	deletion	15.9581
BOV3124	N'Dama (Co)	taurine	12	BovineHD1200020448	73767537	BovineHD1200020565	74111618	14	344082	deletion	29.9208
BOV3124	N'Dama (Co)	taurine	12	BovineHD1200028382	74421681	BovineHD1200020752	74589404	7	167724	deletion	46.451
BOV3124	N'Dama (Co)	taurine	12	BovineHD1200020836	74840021	BovineHD1200020874	74942860	10	102840	deletion	45.0549
BOV3124	N'Dama (Co)	taurine	12	BovineHD1200020891	75016673	BovineHD1200020892	75017633	2	961	deletion	11.541
BOV3124	N'Dama (Co)	taurine	12	BovineHD1200020915	75141024	BovineHD1200020930	75193156	2	52133	deletion	11.1787
BOV3124	N'Dama (Co)	taurine	12	BovineHD1200021134	75579245	BovineHD1200021338	76074162	9	494918	deletion	15.5192
BOV3124	N'Dama (Co)	taurine	13	BovineHD1300015289	53933240	BovineHD1300015298	53950337	10	17098	deletion	59.054
BOV3124	N'Dama (Co)	taurine	13	BovineHD1300015300	53960344	BovineHD1300015307	53982995	8	22652	deletion	50.3263
BOV3124	N'Dama (Co)	taurine	15	BovineHD1500023198	79565725	BovineHD1500023218	79612403	5	46679	deletion	12.6121
BOV3124	N'Dama (Co)	taurine	16	BovineHD1600018552	65553784	BovineHD1600018556	65561570	4	7787	duplication	14.2689
BOV3124	N'Dama (Co)	taurine	17	BovineHD1700007050	25056695	BovineHD1700007057	25119996	4	63302	deletion	22.6944
BOV3124	N'Dama (Co)	taurine	17	BovineHD1700014416	50746686	BovineHD1700014419	50759827	3	13142	deletion	17.6176
BOV3124	N'Dama (Co)	taurine	17	BovineHD1700014421	50783963	BovineHD1700014421	50783963	1	1	deletion	11.909
BOV3124	N'Dama (Co)	taurine	17	BovineHD1700014423	50793252	BovineHD1700014431	50962760	6	169509	deletion	30.6371
BOV3124	N'Dama (Co)	taurine	17	BovineHD1700014483	51115979	BovineHD1700014495	51370688	6	254710	deletion	30.7356
BOV3124	N'Dama (Co)	taurine	18	BovineHD1800003457	9741999	Hapmap58843-rs29022852	9752287	6	10289	deletion	22.9397
BOV3124	N'Dama (Co)	taurine	18	BovineHD1800017806	61781777	BovineHD1800017816	61835029	8	53253	deletion	44.1833
BOV3124	N'Dama (Co)	taurine	18	BovineHD1800019875	61894649	BovineHD1800017834	61918012	6	23364	deletion	28.8884
BOV3124	N'Dama (Co)	taurine	18	BovineHD1800019186	65766249	BovineHD1800019187	65771834	3	5586	deletion	17.1578
BOV3124	N'Dama (Co)	taurine	23	BovineHD2300007043	25341782	BovineHD2300007052	25354853	7	13072	duplication	15.111
BOV3124	N'Dama (Co)	taurine	23	BovineHD2300007060	25429469	BovineHD2300007066	25440853	7	11385	deletion	17.5972
BOV3124	N'Dama (Co)	taurine	23	BovineHD2300008470	29684098	BovineHD2300008474	29694350	5	10253	deletion	15.5342
BOV3124	N'Dama (Co)	taurine	28	BovineHD2800000847	2544117	BTB-02032980	2638563	13	94447	duplication	31.9285
BOV3125	N'Dama (Co)	taurine	1	BovineHD0100007365	24888509	BovineHD0100007371	24913436	7	24928	deletion	24.2564
BOV3125	N'Dama (Co)	taurine	1	BovineHD4100000168	32134740	BovineHD0100009302	32142914	3	8175	deletion	17.065
BOV3125	N'Dama (Co)	taurine	1	BovineHD0100022067	76582721	BovineHD0100022077	76630962	13	48242	duplication	38.2399
BOV3125	N'Dama (Co)	taurine	1	BovineHD0100023862	83218713	BovineHD0100023866	83238102	5	19390	deletion	17.4612
BOV3125	N'Dama (Co)	taurine	1	BovineHD0100047110	93730576	BovineHD0100026605	93819471	10	88896	deletion	58.6562
BOV3125	N'Dama (Co)	taurine	1	BovineHD4100000699	123031693	BovineHD0100034788	123033672	4	1980	duplication	15.55
BOV3125	N'Dama (Co)	taurine	1	BovineHD0100035049	124142939	BovineHD0100035050	124148533	2	5595	deletion	13.8538
BOV3125	N'Dama (Co)	taurine	1	BovineHD0100037130	130623810	BovineHD0100037132	130626113	3	2304	deletion	18.5739
BOV3125	N'Dama (Co)	taurine	1	BovineHD0100045174	154907480	BovineHD0100045203	154980467	31	72988	duplication	92.9914
BOV3125	N'Dama (Co)	taurine	2	BovineHD0200037831	130200917	BovineHD0200037833	130204643	3	3727	deletion	12.8146
BOV3125	N'Dama (Co)	taurine	3	BovineHD0300014268	46799485	BovineHD0300014271	46808604	4	9120	deletion	19.7876
BOV3125	N'Dama (Co)	taurine	3	BovineHD0300016479	54382375	BovineHD0300036142	54522367	3	139993	deletion	13.083
BOV3125	N'Dama (Co)	taurine	3	BovineHD0300028669	99795825	BovineHD0300028677	99836774	7	40950	duplication	17.542
BOV3125	N'Dama (Co)	taurine	4	BovineHD0400029002	103099647	BovineHD0400029008	103116301	8	16655	deletion	14.2118
BOV3125	N'Dama (Co)	taurine	5	BovineHD0500001177	4513012	BovineHD0500001180	4531901	6	18890	deletion	40.0758
BOV3125	N'Dama (Co)	taurine	5	BovineHD0500006524	22514133	BovineHD0500006529	22563988	6	49856	deletion	29.6335
BOV3125	N'Dama (Co)	taurine	5	BovineHD0500034077	117281795	BovineHD0500034128	117462566	22	180772	deletion	129.867
BOV3125	N'Dama (Co)	taurine	5	BovineHD0500034132	117485109	BovineHD0500034144	117524110	4	39002	duplication	14.7326
BOV3125	N'Dama (Co)	taurine	5	BovineHD0500034145	117533059	BovineHD0500034153	117586036	8	52978	deletion	48.7079
BOV3125	N'Dama (Co)	taurine	6	BovineHD0600015722	57448716	BovineHD0600015725	57464144	4	15429	deletion	11.3933
BOV3125	N'Dama (Co)	taurine	7	BovineHD0700001971	6708218	BovineHD0700001976	6718398	4	10181	deletion	19.702
BOV3125	N'Dama (Co)	taurine	7	BovineHD0700002821	10839763	BovineHD0700002840	10867506	13	27744	deletion	30.0699
BOV3125	N'Dama (Co)	taurine	7	BovineHD0700012437	42736530	BovineHD0700012445	42765127	7	28598	deletion	12.4706
BOV3125	N'Dama (Co)	taurine	8	BovineHD0800004015	12459571	BovineHD0800004022	12498395	7	38825	deletion	48.1616
BOV3125	N'Dama (Co)	taurine	8	BovineHD0800024778	83242450	BovineHD0800024779	83249542	2	7093	deletion	12.3402
BOV3125	N'Dama (Co)	taurine	8	BovineHD0800028364	95983063	BovineHD0800028373	96039953	10	56891	deletion	62.0377
BOV3125	N'Dama (Co)	taurine	8	BovineHD0800028400	96129918	BovineHD0800028413	96181815	13	51898	deletion	85.732
BOV3125	N'Dama (Co)	taurine	9	BovineHD0900015846	57959072	BovineHD0900015853	57970391	8	11320	duplication	20.5336
BOV3125	N'Dama (Co)	taurine	9	BovineHD0900018390	66599290	BovineHD0900018393	66620995	4	21706	deletion	19.4599
BOV3125	N'Dama (Co)	taurine	9	BovineHD0900023633	84493690	BovineHD0900023636	84499470	4	5781	duplication	23.5982
BOV3125	N'Dama (Co)	taurine	10	BovineHD1000031198	23203395	BovineHD1000007691	23413050	8	209656	deletion	42.1177
BOV3125	N'Dama (Co)	taurine	10	BovineHD1000012003	38876893	BTB-01288298	38909882	17	32990	deletion	55.9599
BOV3125	N'Dama (Co)	taurine	12	BovineHD1200000187	936045	BovineHD1200000191	944850	5	8806	deletion	31.7422
BOV3125	N'Dama (Co)	taurine	12	BovineHD1200002111	7507845	ARS-BFGL-NGS-28486	7509154	3	1310	deletion	16.699
BOV3125	N'Dama (Co)	taurine	12	BovineHD1200019362	70435829	BovineHD1200028177	70458250	4	22422	deletion	16.6559
BOV3125	N'Dama (Co)	taurine	12	BovineHD1200019450	70848277	BovineHD1200019490	71084211	5	235935	deletion	11.9942
BOV3125	N'Dama (Co)	taurine	12	BovineHD1200019600	71440002	BovineHD1200028206	71453071	3	13070	deletion	10.5316
BOV3125	N'Dama (Co)	taurine	12	BovineHD1200019607	71461079	BovineHD1200019647	71613636	5	152558	deletion	30.6536
BOV3125	N'Dama (Co)	taurine	12	BovineHD1200019974	72432362	BovineHD1200019998	72504287	24	71926	deletion	26.6292
BOV3125	N'Dama (Co)	taurine	12	BovineHD1200028386	74478293	BovineHD1200020707	74509354	3	31062	deletion	15.3436
BOV3125	N'Dama (Co)	taurine	12	BovineHD1200028465	75855694	BovineHD1200028476	75946247	3	90554	deletion	13.4184
BOV3125	N'Dama (Co)	taurine	14	BovineHD1400001780	6656054	BovineHD1400001784	6665921	6	9868	deletion	17.7851
BOV3125	N'Dama (Co)	taurine	15	BovineHD1500013202	46605212	BovineHD1500013219	46623335	15	18124	duplication	21.3586
BOV3125	N'Dama (Co)	taurine	15	BovineHD1500023198	79565725	BovineHD1500023218	79612403	5	46679	deletion	15.1329
BOV3125	N'Dama (Co)	taurine	15	BovineHD1500023455	80573351	BovineHD1500023467	80638664	6	65314	duplication	10.9588
BOV3125	N'Dama (Co)	taurine	17	BovineHD1700006021	20838701	BovineHD1700006045	20916058	27	77358	deletion	80.6422
BOV3125	N'Dama (Co)	taurine	17	BovineHD1700007050	25056695	BovineHD1700007057	25119996	4	63302	deletion	16.3205
BOV3125	N'Dama (Co)	taurine	17	BovineHD1700014416	50746686	BovineHD1700014431	50962760	10	216075	deletion	49.5396
BOV3125	N'Dama (Co)	taurine	17	BovineHD1700014483	51115979	BovineHD1700014495	51370688	6	254710	deletion	37.1673
BOV3125	N'Dama (Co)	taurine	17	BovineHD1700018318	63659471	BovineHD1700018321	63668916	4	9446	duplication	12.5727
BOV3125	N'Dama (Co)	taurine	18	BovineHD1800003457	9741999	Hapmap58843-rs29022852	9752287	6	10289	deletion	29.9651
BOV3125	N'Dama (Co)	taurine	21	BovineHD2100000597	3882864	BovineHD2100000599	3887470	3	4607	deletion	14.8206
BOV3125	N'Dama (Co)	taurine	22	BovineHD2200017198	59231237	BovineHD2200017230	59292794	32	61558	duplication	41.3286
BOV3125	N'Dama (Co)	taurine	23	BovineHD2300008253	29059352	BovineHD2300008263	29097085	5	37734	deletion	12.2946
BOV3125	N'Dama (Co)	taurine	24	BovineHD2400018182	62431830	BovineHD2400018185	62448399	3	16570	deletion	10.772
BOV3125	N'Dama (Co)	taurine	27	BovineHD2700005107	17622145	BovineHD2700005153	17727184	47	105040	deletion	179.377
BOV3126	N'Dama (Co)	taurine	1	BovineHD0100003843	12467588	BovineHD0100003845	12470824	4	3237	duplication	14.6114
BOV3126	N'Dama (Co)	taurine	1	BovineHD4100000168	32134740	BovineHD0100009302	32142914	3	8175	deletion	16.9042
BOV3126	N'Dama (Co)	taurine	1	BovineHD0100029411	103167073	BovineHD0100029415	103180729	5	13657	deletion	12.6649
BOV3126	N'Dama (Co)	taurine	1	BovineHD0100045174	154907480	BovineHD0100045203	154980467	31	72988	duplication	83.1644
BOV3126	N'Dama (Co)	taurine	2	BovineHD0200028509	99059359	Hapmap26416-BTA-146953	99086526	8	27168	duplication	11.8301
BOV3126	N'Dama (Co)	taurine	3	BovineHD0300011813	38333506	BovineHD0300011837	38470109	24	136604	deletion	105.328
BOV3126	N'Dama (Co)	taurine	3	BovineHD0300016479	54382375	BovineHD0300036142	54522367	3	139993	deletion	12.5014
BOV3126	N'Dama (Co)	taurine	5	BovineHD0500001178	4520002	BovineHD0500001180	4531901	5	11900	deletion	21.1312
BOV3126	N'Dama (Co)	taurine	5	BovineHD0500022545	79626409	BovineHD0500022548	79632090	2	5682	deletion	12.2117
BOV3126	N'Dama (Co)	taurine	5	BovineHD0500022647	79941263	Hapmap50921-BTA-24204	79954124	5	12862	deletion	29.0004
BOV3126	N'Dama (Co)	taurine	5	BovineHD0500029553	103193315	BovineHD0500029587	103454169	10	260855	duplication	10.0486
BOV3126	N'Dama (Co)	taurine	5	BovineHD0500034077	117281795	BovineHD0500034078	117286811	2	5017	deletion	13.8323
BOV3126	N'Dama (Co)	taurine	5	BovineHD0500034144	117524110	BovineHD0500034153	117586036	9	61927	deletion	59.66
BOV3126	N'Dama (Co)	taurine	6	BovineHD0600015722	57448716	BovineHD0600015725	57464144	4	15429	deletion	19.9667
BOV3126	N'Dama (Co)	taurine	7	BovineHD0700033609	18531324	BovineHD0700005194	18562682	6	31359	deletion	37.3209
BOV3126	N'Dama (Co)	taurine	7	BovineHD0700033720	43487164	BovineHD0700012611	43498441	4	11278	deletion	26.4094
BOV3126	N'Dama (Co)	taurine	7	BTB-01592167	87116662	BovineHD0700025573	87133023	4	16362	deletion	21.4841
BOV3126	N'Dama (Co)	taurine	8	BovineHD0800028368	95998526	BovineHD0800028373	96039953	6	41428	deletion	17.0613
BOV3126	N'Dama (Co)	taurine	10	BovineHD1000017565	60195930	BovineHD1000017570	60201542	6	5613	deletion	19.4537
BOV3126	N'Dama (Co)	taurine	11	BovineHD1100024568	85527924	BovineHD1100024573	85555152	6	27229	deletion	12.6377
BOV3126	N'Dama (Co)	taurine	12	BovineHD1200000187	936045	BovineHD1200000191	944850	5	8806	deletion	26.4806
BOV3126	N'Dama (Co)	taurine	12	BovineHD1200019801	72077746	BovineHD1200019825	72123747	9	46002	deletion	34.5683
BOV3126	N'Dama (Co)	taurine	12	BovineHD1200020448	73767537	BovineHD1200020632	74302958	16	535422	deletion	30.7617
BOV3126	N'Dama (Co)	taurine	12	BovineHD1200028382	74421681	BovineHD1200020752	74589404	7	167724	deletion	39.7108
BOV3126	N'Dama (Co)	taurine	15	BovineHD1500023439	80511026	BovineHD1500023507	80795701	19	284676	duplication	24.2295
BOV3126	N'Dama (Co)	taurine	16	BovineHD1600002368	8344405	BovineHD4100012298	8365254	5	20850	duplication	16.8806
BOV3126	N'Dama (Co)	taurine	18	BovineHD1800003457	9741999	Hapmap58843-rs29022852	9752287	6	10289	deletion	22.811
BOV3126	N'Dama (Co)	taurine	23	BovineHD2300007043	25341782	BovineHD2300007053	25361041	8	19260	deletion	40.737
BOV3126	N'Dama (Co)	taurine	24	BovineHD2400004363	16218919	BovineHD2400004365	16223480	3	4562	deletion	11.4486
BOV3126	N'Dama (Co)	taurine	24	BovineHD2400004541	17028792	BovineHD2400004542	17032179	2	3388	deletion	12.7946
BOV3126	N'Dama (Co)	taurine	27	BovineHD2700005107	17622145	BovineHD2700005153	17727184	47	105040	deletion	127.871
BOV3127	N'Dama (Co)	taurine	1	BovineHD0100000026	78655	BovineHD0100000033	111645	5	32991	duplication	15.5174
BOV3127	N'Dama (Co)	taurine	1	BovineHD0100047110	93730576	BovineHD0100026605	93819471	10	88896	deletion	69.8831
BOV3127	N'Dama (Co)	taurine	1	BovineHD0100045174	154907480	BovineHD0100045203	154980467	31	72988	duplication	79.4924
BOV3127	N'Dama (Co)	taurine	3	BovineHD0300002848	8635643	BovineHD0300002854	8649652	3	14010	deletion	20.1901
BOV3127	N'Dama (Co)	taurine	3	BovineHD0300011813	38333506	BovineHD0300011837	38470109	24	136604	deletion	113.012
BOV3127	N'Dama (Co)	taurine	4	BovineHD0400029002	103099647	BovineHD0400029008	103116301	8	16655	deletion	21.5585
BOV3127	N'Dama (Co)	taurine	4	BovineHD0400031196	108988241	BovineHD0400031215	109051121	20	62881	deletion	17.7633
BOV3127	N'Dama (Co)	taurine	5	BovineHD0500011994	41982095	BovineHD0500011996	41983818	3	1724	duplication	11.0712
BOV3127	N'Dama (Co)	taurine	5	BovineHD0500022545	79626409	BovineHD0500022548	79632090	2	5682	deletion	12.5291
BOV3127	N'Dama (Co)	taurine	5	BovineHD0500022647	79941263	Hapmap50921-BTA-24204	79954124	5	12862	deletion	29.1677
BOV3127	N'Dama (Co)	taurine	5	BovineHD0500034145	117533059	BovineHD0500034153	117586036	8	52978	deletion	43.2468
BOV3127	N'Dama (Co)	taurine	6	BovineHD0600015722	57448716	BovineHD0600015725	57464144	4	15429	deletion	23.7713
BOV3127	N'Dama (Co)	taurine	7	BovineHD0700033609	18531324	BovineHD0700005195	18566035	7	34712	deletion	35.3359
BOV3127	N'Dama (Co)	taurine	7	BovineHD0700033720	43487164	BovineHD0700012611	43498441	4	11278	deletion	20.4077
BOV3127	N'Dama (Co)	taurine	7	BTB-01592167	87116662	BovineHD0700025573	87133023	4	16362	deletion	20.0396
BOV3127	N'Dama (Co)	taurine	8	BovineHD0800004015	12459571	BovineHD0800004022	12498395	7	38825	deletion	44.1704
BOV3127	N'Dama (Co)	taurine	8	BovineHD0800028401	96131176	BovineHD0800028413	96181815	12	50640	deletion	19.8223
BOV3127	N'Dama (Co)	taurine	9	BovineHD0900015846	57959072	BovineHD0900015853	57970391	8	11320	duplication	19.2989
BOV3127	N'Dama (Co)	taurine	9	BovineHD0900018390	66599290	BovineHD0900018393	66620995	4	21706	deletion	18.5805
BOV3127	N'Dama (Co)	taurine	10	BovineHD1000008006	24488552	BovineHD1000008116	24831598	11	343047	deletion	18.3046
BOV3127	N'Dama (Co)	taurine	12	BovineHD1200000187	936045	BovineHD1200000191	944850	5	8806	deletion	34.5374
BOV3127	N'Dama (Co)	taurine	12	BovineHD1200017419	63443073	ARS-BFGL-NGS-59000	63477827	11	34755	deletion	35.2928
BOV3127	N'Dama (Co)	taurine	12	BovineHD1200019808	72084609	BovineHD1200019825	72123747	8	39139	deletion	29.8588
BOV3127	N'Dama (Co)	taurine	12	BovineHD1200019997	72501540	BovineHD1200020035	72597236	33	95697	duplication	28.2614
BOV3127	N'Dama (Co)	taurine	12	BovineHD1200020082	72717773	BovineHD1200020097	72742881	14	25109	duplication	23.4649
BOV3127	N'Dama (Co)	taurine	12	BovineHD1200020401	73657824	BovineHD1200028327	73666963	3	9140	deletion	13.6336
BOV3127	N'Dama (Co)	taurine	12	BovineHD1200020644	74327005	BovineHD1200020707	74509354	9	182350	deletion	35.9884
BOV3127	N'Dama (Co)	taurine	12	BovineHD1200020836	74840021	BovineHD1200020874	74942860	10	102840	deletion	45.3427
BOV3127	N'Dama (Co)	taurine	12	BovineHD1200021134	75579245	BovineHD1200028476	75946247	8	367003	deletion	38.6958
BOV3127	N'Dama (Co)	taurine	15	BovineHD1500023455	80573351	BovineHD1500023491	80743769	13	170419	duplication	35.5763
BOV3127	N'Dama (Co)	taurine	17	BovineHD1700006021	20838701	BovineHD1700006045	20916058	27	77358	deletion	66.3805
BOV3127	N'Dama (Co)	taurine	18	BovineHD1800003457	9741999	Hapmap58843-rs29022852	9752287	6	10289	deletion	28.6113
BOV3127	N'Dama (Co)	taurine	21	BovineHD2100000149	1264130	BovineHD2100000155	1300053	3	35924	deletion	13.5891
BOV3127	N'Dama (Co)	taurine	23	BovineHD2300007043	25341782	BovineHD2300007053	25361041	8	19260	deletion	47.0457
BOV3127	N'Dama (Co)	taurine	23	BovineHD2300007654	27665155	BovineHD2300007668	27700720	3	35566	deletion	16.4295
BOV3127	N'Dama (Co)	taurine	24	BovineHD2400004363	16218919	BovineHD2400004365	16223480	3	4562	deletion	19.5037
BOV3127	N'Dama (Co)	taurine	26	BovineHD2600004114	16307730	BTB-00927439	16315378	2	7649	duplication	10.1385
BOV3127	N'Dama (Co)	taurine	29	BovineHD2900004606	15602137	BovineHD2900004610	15624080	5	21944	deletion	17.1363
BOV3133	N'Dama (Co)	taurine	1	BovineHD4100000168	32134740	BovineHD0100009302	32142914	3	8175	deletion	17.5035
BOV3133	N'Dama (Co)	taurine	1	BovineHD0100012083	42291990	BovineHD0100012092	42325082	9	33093	deletion	42.5494
BOV3133	N'Dama (Co)	taurine	1	BovineHD0100023862	83218713	BovineHD0100023866	83238102	5	19390	deletion	23.6536
BOV3133	N'Dama (Co)	taurine	1	BovineHD0100029411	103167073	BovineHD0100029416	103183564	6	16492	deletion	23.1595
BOV3133	N'Dama (Co)	taurine	1	BovineHD0100035049	124142939	BovineHD0100035050	124148533	2	5595	deletion	13.1169
BOV3133	N'Dama (Co)	taurine	3	BovineHD0300016479	54382375	BovineHD0300036142	54522367	3	139993	deletion	12.8152
BOV3133	N'Dama (Co)	taurine	3	BovineHD0300028672	99811044	BovineHD0300028677	99836774	5	25731	duplication	23.8453
BOV3133	N'Dama (Co)	taurine	4	BovineHD0400008135	28243455	BovineHD0400008137	28249822	3	6368	deletion	15.1977
BOV3133	N'Dama (Co)	taurine	4	BovineHD0400034451	117772329	BovineHD0400034459	117795433	10	23105	duplication	16.7387
BOV3133	N'Dama (Co)	taurine	5	BovineHD0500001177	4513012	BovineHD0500001180	4531901	6	18890	deletion	39.6874
BOV3133	N'Dama (Co)	taurine	5	BovineHD0500006524	22514133	BovineHD0500006529	22563988	6	49856	deletion	28.6574
BOV3133	N'Dama (Co)	taurine	5	BTB-01563758	58966295	BovineHD0500035991	59097517	9	131223	duplication	15.3621
BOV3133	N'Dama (Co)	taurine	5	BovineHD0500034093	117356476	BovineHD0500034105	117378150	7	21675	deletion	12.2184
BOV3133	N'Dama (Co)	taurine	5	BovineHD0500034145	117533059	BovineHD0500034153	117586036	8	52978	deletion	44.5667
BOV3133	N'Dama (Co)	taurine	6	BovineHD0600008328	29882296	BovineHD0600008389	30148548	59	266253	deletion	217.853
BOV3133	N'Dama (Co)	taurine	6	BovineHD0600023389	85034144	BovineHD0600023404	85093387	14	59244	duplication	17.4684
BOV3133	N'Dama (Co)	taurine	8	BovineHD0800000770	2252209	BovineHD0800000772	2253891	3	1683	deletion	18.044
BOV3133	N'Dama (Co)	taurine	8	BovineHD0800004015	12459571	BovineHD0800004022	12498395	7	38825	deletion	42.7545
BOV3133	N'Dama (Co)	taurine	8	BovineHD0800024778	83242450	BovineHD0800024779	83249542	2	7093	deletion	12.2908
BOV3133	N'Dama (Co)	taurine	8	BovineHD0800028364	95983063	BovineHD0800028373	96039953	10	56891	deletion	16.556
BOV3133	N'Dama (Co)	taurine	8	BovineHD0800028400	96129918	BovineHD0800028413	96181815	13	51898	deletion	74.6551
BOV3133	N'Dama (Co)	taurine	9	BovineHD0900007932	29175108	BovineHD0900007933	29177772	2	2665	deletion	12.8011
BOV3133	N'Dama (Co)	taurine	9	BovineHD0900018390	66599290	BovineHD0900018393	66620995	4	21706	deletion	21.1803
BOV3133	N'Dama (Co)	taurine	10	BovineHD1000006477	19767455	BovineHD1000006481	19777413	5	9959	deletion	23.8322
BOV3133	N'Dama (Co)	taurine	10	BovineHD1000007215	22210090	BovineHD1000007224	22228594	11	18505	deletion	18.302
BOV3133	N'Dama (Co)	taurine	10	BovineHD1000007239	22265016	BovineHD1000007262	22319691	22	54676	deletion	13.4175
BOV3133	N'Dama (Co)	taurine	10	BovineHD1000031198	23203395	BovineHD1000007632	23222741	4	19347	deletion	17.3606
BOV3133	N'Dama (Co)	taurine	10	BovineHD1000007947	24223514	BovineHD1000030566	24285616	4	62103	deletion	23.1701
BOV3133	N'Dama (Co)	taurine	12	BovineHD1200020448	73767537	BovineHD1200020490	73863425	7	95889	deletion	14.8741
BOV3133	N'Dama (Co)	taurine	15	BovineHD1500023255	79763209	BovineHD1500023258	79773117	5	9909	deletion	17.1875
BOV3133	N'Dama (Co)	taurine	15	BovineHD1500023439	80511026	BovineHD1500023469	80651588	10	140563	duplication	18.755
BOV3133	N'Dama (Co)	taurine	17	BovineHD1700007050	25056695	BovineHD1700007057	25119996	4	63302	deletion	15.8762
BOV3133	N'Dama (Co)	taurine	17	BovineHD1700014416	50746686	BovineHD1700014419	50759827	3	13142	deletion	14.5461
BOV3133	N'Dama (Co)	taurine	17	BovineHD1700014423	50793252	BovineHD1700014431	50962760	6	169509	deletion	31.209
BOV3133	N'Dama (Co)	taurine	17	BovineHD1700014483	51115979	BovineHD1700014495	51370688	6	254710	deletion	28.8641
BOV3133	N'Dama (Co)	taurine	17	BovineHD1700018313	63655359	BovineHD1700018321	63668916	7	13558	duplication	17.0944
BOV3133	N'Dama (Co)	taurine	19	BovineHD1900006472	22615485	ARS-BFGL-NGS-84530	22650660	26	35176	duplication	66.4118
BOV3133	N'Dama (Co)	taurine	23	BovineHD2300007043	25341782	BovineHD2300007053	25361041	8	19260	deletion	47.5556
BOV3133	N'Dama (Co)	taurine	23	BovineHD2300008500	29788998	BovineHD2300008505	29808818	4	19821	deletion	23.4193
BOV3133	N'Dama (Co)	taurine	23	BovineHD2300008832	30544966	BovineHD2300008835	30548742	3	3777	deletion	19.7506
BOV3133	N'Dama (Co)	taurine	24	Hapmap49854-BTA-108097	5486959	BovineHD2400001477	5522013	3	35055	duplication	12.6873
BOV3133	N'Dama (Co)	taurine	24	ARS-BFGL-NGS-117013	22782022	BovineHD2400006222	22788666	3	6645	deletion	17.5878
BOV3133	N'Dama (Co)	taurine	24	BovineHD2400006672	24579328	BTA-57640-no-rs	24582206	3	2879	deletion	14.8843
BOV3133	N'Dama (Co)	taurine	28	BovineHD2800000126	287007	BovineHD2800000128	290320	3	3314	deletion	15.9533
BOV3133	N'Dama (Co)	taurine	28	BovineHD2800000853	2572926	BTB-02032980	2638563	9	65638	duplication	30.9175
BOV3133	N'Dama (Co)	taurine	29	BovineHD2900004606	15602137	BovineHD2900004610	15624080	5	21944	deletion	17.7063
BOV3135	N'Dama (Co)	taurine	1	BovineHD4100000168	32134740	BovineHD0100009302	32142914	3	8175	deletion	19.939
BOV3135	N'Dama (Co)	taurine	1	BovineHD0100023862	83218713	BovineHD0100023866	83238102	5	19390	deletion	29.3723
BOV3135	N'Dama (Co)	taurine	1	BovineHD0100047110	93730576	BovineHD0100026605	93819471	10	88896	deletion	76.8746
BOV3135	N'Dama (Co)	taurine	2	BovineHD0200040833	136749793	BovineHD0200040086	136776410	3	26618	deletion	20.5711
BOV3135	N'Dama (Co)	taurine	2	BovineHD0200040109	136908437	BovineHD0200040109	136908437	1	1	duplication	11.1389
BOV3135	N'Dama (Co)	taurine	3	BovineHD0300002848	8635643	BovineHD0300002861	8682290	4	46648	deletion	28.4342
BOV3135	N'Dama (Co)	taurine	3	BovineHD0300009704	30877495	BovineHD0300009708	30896073	5	18579	deletion	16.6103
BOV3135	N'Dama (Co)	taurine	3	BovineHD0300012340	40540228	BovineHD0300012360	40581412	18	41185	deletion	31.4866
BOV3135	N'Dama (Co)	taurine	3	BovineHD0300014268	46799485	BovineHD0300014271	46808604	4	9120	deletion	14.0721
BOV3135	N'Dama (Co)	taurine	3	BovineHD0300016479	54382375	BovineHD0300036142	54522367	3	139993	deletion	17.7444
BOV3135	N'Dama (Co)	taurine	3	BovineHD0300028669	99795825	BovineHD0300028677	99836774	7	40950	duplication	19.5309
BOV3135	N'Dama (Co)	taurine	4	BovineHD0400029002	103099647	BovineHD0400029008	103116301	8	16655	deletion	15.0375
BOV3135	N'Dama (Co)	taurine	5	BovineHD0500001178	4520002	BovineHD0500001180	4531901	5	11900	deletion	14.1699
BOV3135	N'Dama (Co)	taurine	5	BovineHD0500006524	22514133	BovineHD0500006529	22563988	6	49856	deletion	39.225
BOV3135	N'Dama (Co)	taurine	5	BovineHD0500016450	58386640	BovineHD0500016460	58441130	9	54491	deletion	24.6913
BOV3135	N'Dama (Co)	taurine	5	BovineHD0500036232	103313995	BovineHD0500029582	103421894	7	107900	duplication	11.854
BOV3135	N'Dama (Co)	taurine	5	BovineHD0500034145	117533059	BovineHD0500034153	117586036	8	52978	deletion	48.4902
BOV3135	N'Dama (Co)	taurine	6	BovineHD0600009406	33661238	BovineHD0600009409	33678483	5	17246	deletion	13.934
BOV3135	N'Dama (Co)	taurine	6	Hapmap42314-BTA-75757	35241752	BovineHD0600009857	35437040	50	195289	duplication	51.2746
BOV3135	N'Dama (Co)	taurine	6	BovineHD0600015438	56426863	BovineHD0600015439	56433345	2	6483	deletion	10.1756
BOV3135	N'Dama (Co)	taurine	6	BovineHD0600015440	56438996	BovineHD0600015455	56506982	18	67987	deletion	24.8796
BOV3135	N'Dama (Co)	taurine	6	BovineHD0600015722	57448716	BovineHD0600015725	57464144	4	15429	deletion	27.4368
BOV3135	N'Dama (Co)	taurine	6	BovineHD0600026715	96055154	BovineHD0600026718	96059367	4	4214	deletion	23.0516
BOV3135	N'Dama (Co)	taurine	6	BovineHD0600027518	98921247	BovineHD0600027521	98934980	5	13734	deletion	13.7725
BOV3135	N'Dama (Co)	taurine	7	BovineHD0700033609	18531324	BovineHD0700005194	18562682	6	31359	deletion	34.4583
BOV3135	N'Dama (Co)	taurine	7	BovineHD0700020771	70614678	BovineHD0700033841	70673815	17	59138	duplication	32.486
BOV3135	N'Dama (Co)	taurine	8	BovineHD0800013326	44549737	BTB-00345484	44597808	3	48072	deletion	13.1335
BOV3135	N'Dama (Co)	taurine	8	BovineHD0800024778	83242450	BovineHD0800024779	83249542	2	7093	deletion	14.7062
BOV3135	N'Dama (Co)	taurine	8	BovineHD0800028369	96007926	BovineHD0800028373	96039953	5	32028	deletion	12.4363
BOV3135	N'Dama (Co)	taurine	8	BovineHD0800028401	96131176	BovineHD0800028413	96181815	12	50640	deletion	28.1026
BOV3135	N'Dama (Co)	taurine	9	BovineHD0900025514	90350555	BovineHD0900025516	90358403	3	7849	deletion	11.4989
BOV3135	N'Dama (Co)	taurine	10	BovineHD1000000002	18238	BovineHD1000000012	94236	9	75999	deletion	17.6864
BOV3135	N'Dama (Co)	taurine	10	BovineHD1000006477	19767455	BovineHD1000006481	19777413	5	9959	deletion	23.0727
BOV3135	N'Dama (Co)	taurine	10	BovineHD1000007959	24275820	BovineHD1000030566	24285616	3	9797	deletion	12.598
BOV3135	N'Dama (Co)	taurine	10	BovineHD1000031416	51432229	BovineHD1000015426	51452621	5	20393	deletion	14.8896
BOV3135	N'Dama (Co)	taurine	10	BovineHD1000020308	70824643	BovineHD1000020317	70878349	12	53707	deletion	21.7489
BOV3135	N'Dama (Co)	taurine	11	BovineHD1100013376	46023684	BovineHD1100013378	46026983	3	3300	deletion	21.4123
BOV3135	N'Dama (Co)	taurine	11	BovineHD1100015456	52985065	BovineHD1100015461	53002043	6	16979	deletion	13.7998
BOV3135	N'Dama (Co)	taurine	12	BovineHD1200000187	936045	BovineHD1200000191	944850	5	8806	deletion	35.4483
BOV3135	N'Dama (Co)	taurine	12	BovineHD1200019362	70435829	BovineHD1200028177	70458250	4	22422	deletion	19.1654
BOV3135	N'Dama (Co)	taurine	12	BovineHD1200019611	71494540	BovineHD1200019712	71820348	9	325809	duplication	15.9187
BOV3135	N'Dama (Co)	taurine	12	BovineHD1200019808	72084609	BovineHD1200019825	72123747	8	39139	deletion	18.4502
BOV3135	N'Dama (Co)	taurine	12	BovineHD1200020011	72532616	BovineHD1200020033	72587762	18	55147	deletion	10.7893
BOV3135	N'Dama (Co)	taurine	12	BovineHD1200020311	73401154	BTB-01761781	73497775	3	96622	duplication	12.9629
BOV3135	N'Dama (Co)	taurine	12	BovineHD1200020357	73553506	BovineHD1200020402	73663359	5	109854	deletion	19.3336
BOV3135	N'Dama (Co)	taurine	12	BovineHD1200020836	74840021	BovineHD1200020874	74942860	10	102840	deletion	60.5693
BOV3135	N'Dama (Co)	taurine	12	BovineHD1200020891	75016673	BovineHD1200020930	75193156	7	176484	deletion	48.5788
BOV3135	N'Dama (Co)	taurine	14	BovineHD1400002918	10311458	BovineHD4100011035	10345257	11	33800	deletion	20.3686
BOV3135	N'Dama (Co)	taurine	14	BovineHD1400018828	67379104	BovineHD1400024156	67419255	9	40152	deletion	14.7725
BOV3135	N'Dama (Co)	taurine	15	BovineHD1500006738	25526209	BTA-01982-no-rs	25535567	4	9359	deletion	21.0693
BOV3135	N'Dama (Co)	taurine	15	BovineHD1500013732	47875477	BovineHD1500025806	47946424	15	70948	deletion	34.3685
BOV3135	N'Dama (Co)	taurine	15	BovineHD1500014374	49915271	BovineHD1500014379	49940983	2	25713	deletion	10.0843
BOV3135	N'Dama (Co)	taurine	15	BovineHD1500023145	79382459	BovineHD1500023149	79388462	5	6004	deletion	10.989
BOV3135	N'Dama (Co)	taurine	16	BovineHD1600020579	72390028	BovineHD1600020583	72396227	5	6200	deletion	10.6639
BOV3135	N'Dama (Co)	taurine	17	BovineHD1700007050	25056695	BovineHD1700007057	25119996	4	63302	deletion	17.7876
BOV3135	N'Dama (Co)	taurine	17	BovineHD1700014416	50746686	BovineHD1700014419	50759827	3	13142	deletion	20.6646
BOV3135	N'Dama (Co)	taurine	17	BovineHD1700014421	50783963	BovineHD1700014421	50783963	1	1	deletion	10.5073
BOV3135	N'Dama (Co)	taurine	17	BovineHD1700014423	50793252	BovineHD1700014431	50962760	6	169509	deletion	38.1712
BOV3135	N'Dama (Co)	taurine	17	BovineHD1700014483	51115979	BovineHD1700014495	51370688	6	254710	deletion	39.1935
BOV3135	N'Dama (Co)	taurine	21	BovineHD2100012040	42296432	BovineHD2100012045	42310632	6	14201	deletion	19.6178
BOV3135	N'Dama (Co)	taurine	22	BovineHD2200006695	22958330	BovineHD2200006707	22975030	13	16701	duplication	23.2732
BOV3135	N'Dama (Co)	taurine	23	BovineHD2300007162	25846520	BovineHD2300007177	25881173	9	34654	deletion	11.8961
BOV3135	N'Dama (Co)	taurine	27	BovineHD2700004804	16507042	BTB-00957943	16514563	5	7522	deletion	17.3617
BOV3135	N'Dama (Co)	taurine	29	BovineHD2900001215	4247481	BovineHD2900001222	4273696	9	26216	deletion	15.3181
BOV3139	N'Dama (Co)	taurine	1	BovineHD0100023862	83218713	BovineHD0100023866	83238102	5	19390	deletion	18.1021
BOV3139	N'Dama (Co)	taurine	1	BovineHD0100047110	93730576	BovineHD0100026605	93819471	10	88896	deletion	63.3589
BOV3139	N'Dama (Co)	taurine	1	BovineHD0100045174	154907480	BovineHD0100045203	154980467	31	72988	duplication	98.9512
BOV3139	N'Dama (Co)	taurine	4	BovineHD0400012361	45054839	BovineHD0400012364	45072215	4	17377	duplication	13.049
BOV3139	N'Dama (Co)	taurine	5	BovineHD0500001177	4513012	BovineHD0500001180	4531901	6	18890	deletion	37.9584
BOV3139	N'Dama (Co)	taurine	5	BovineHD0500006524	22514133	BovineHD0500006529	22563988	6	49856	deletion	33.7629
BOV3139	N'Dama (Co)	taurine	5	BovineHD0500029357	102487072	BovineHD0500029361	102495087	4	8016	duplication	11.7539
BOV3139	N'Dama (Co)	taurine	5	BovineHD0500029560	103280697	BovineHD0500029587	103454169	9	173473	duplication	11.3464
BOV3139	N'Dama (Co)	taurine	5	BovineHD0500034145	117533059	BovineHD0500034153	117586036	8	52978	deletion	41.2981
BOV3139	N'Dama (Co)	taurine	6	BovineHD0600000379	1520054	BovineHD0600000383	1526684	5	6631	deletion	17.8219
BOV3139	N'Dama (Co)	taurine	6	BovineHD0600000778	3089088	BovineHD0600000783	3099852	7	10765	deletion	19.6954
BOV3139	N'Dama (Co)	taurine	6	ARS-BFGL-NGS-16236	12846571	BovineHD0600003272	12856335	3	9765	deletion	11.5108
BOV3139	N'Dama (Co)	taurine	6	BovineHD0600015722	57448716	BovineHD0600015725	57464144	4	15429	deletion	12.7667
BOV3139	N'Dama (Co)	taurine	7	BovineHD0700001971	6708218	BovineHD0700001976	6718398	4	10181	deletion	25.9507
BOV3139	N'Dama (Co)	taurine	7	BovineHD0700002483	9574967	BovineHD0700002485	9576410	2	1444	duplication	14.7831
BOV3139	N'Dama (Co)	taurine	7	ARS-BFGL-NGS-20506	10835967	BovineHD0700002835	10859318	11	23352	deletion	69.8742
BOV3139	N'Dama (Co)	taurine	7	BovineHD0700002837	10862685	BovineHD0700002837	10862685	1	1	deletion	13.8986
BOV3139	N'Dama (Co)	taurine	7	BovineHD0700002839	10864906	BovineHD0700032936	10874375	3	9470	deletion	15.918
BOV3139	N'Dama (Co)	taurine	7	BovineHD0700012488	43029354	BovineHD0700012492	43037813	5	8460	deletion	11.1989
BOV3139	N'Dama (Co)	taurine	8	BovineHD0800000770	2252209	BovineHD0800000772	2253891	3	1683	deletion	17.289
BOV3139	N'Dama (Co)	taurine	8	BovineHD0800004015	12459571	BovineHD0800004022	12498395	7	38825	deletion	39.3351
BOV3139	N'Dama (Co)	taurine	8	BovineHD0800028400	96129918	BovineHD0800028413	96181815	12	51898	deletion	79.7556
BOV3139	N'Dama (Co)	taurine	9	BovineHD0900008404	30933440	BovineHD0900008418	30972803	15	39364	deletion	42.2805
BOV3139	N'Dama (Co)	taurine	10	BovineHD1000007224	22228594	BovineHD1000007243	22275173	18	46580	deletion	30.4451
BOV3139	N'Dama (Co)	taurine	10	BovineHD1000007959	24275820	BovineHD1000030566	24285616	3	9797	deletion	14.7585
BOV3139	N'Dama (Co)	taurine	10	BovineHD1000008177	25048669	BovineHD1000008258	25297208	11	248540	duplication	15.2205
BOV3139	N'Dama (Co)	taurine	11	BovineHD1100017047	59595643	BovineHD1100017051	59603949	4	8307	deletion	26.8437
BOV3139	N'Dama (Co)	taurine	12	BovineHD1200000187	936045	BovineHD1200000191	944850	5	8806	deletion	21.0204
BOV3139	N'Dama (Co)	taurine	12	BovineHD1200019362	70435829	BovineHD1200028177	70458250	4	22422	deletion	25.9393
BOV3139	N'Dama (Co)	taurine	12	BovineHD1200019450	70848277	BovineHD1200019490	71084211	5	235935	deletion	21.4712
BOV3139	N'Dama (Co)	taurine	12	BovineHD1200019607	71461079	BovineHD1200019647	71613636	5	152558	deletion	28.1431
BOV3139	N'Dama (Co)	taurine	12	BovineHD1200019650	71617637	BovineHD1200019650	71617637	1	1	deletion	10.4143
BOV3139	N'Dama (Co)	taurine	12	BovineHD1200019671	71688525	BovineHD1200019756	71949321	11	260797	deletion	76.7611
BOV3139	N'Dama (Co)	taurine	12	BovineHD1200019777	72016965	BovineHD1200019777	72016965	1	1	deletion	12.6618
BOV3139	N'Dama (Co)	taurine	12	BovineHD1200019785	72040735	BovineHD1200019786	72042304	2	1570	deletion	13.6822
BOV3139	N'Dama (Co)	taurine	12	BovineHD1200020006	72518489	BovineHD1200020058	72647587	38	129099	duplication	74.0283
BOV3139	N'Dama (Co)	taurine	12	BovineHD1200020083	72720575	BovineHD1200020124	72882991	24	162417	duplication	42.6247
BOV3139	N'Dama (Co)	taurine	12	BovineHD1200028309	73319626	BovineHD1200028327	73666963	17	347338	deletion	99.7285
BOV3139	N'Dama (Co)	taurine	12	BovineHD1200020442	73754154	BovineHD1200020490	73863425	8	109272	deletion	49.8977
BOV3139	N'Dama (Co)	taurine	12	BovineHD1200020495	73892476	BovineHD1200020495	73892476	1	1	deletion	11.8858
BOV3139	N'Dama (Co)	taurine	12	BovineHD1200020521	73961078	BovineHD1200020540	74018916	4	57839	deletion	20.2622
BOV3139	N'Dama (Co)	taurine	12	BovineHD1200020562	74098496	BovineHD1200020565	74111618	2	13123	deletion	14.2653
BOV3139	N'Dama (Co)	taurine	12	BovineHD1200020632	74302958	BovineHD1200020660	74369197	4	66240	deletion	19.5079
BOV3139	N'Dama (Co)	taurine	12	BovineHD1200020674	74395072	BovineHD1200020752	74589404	8	194333	deletion	51.1744
BOV3139	N'Dama (Co)	taurine	12	BovineHD1200020836	74840021	BovineHD1200020854	74872195	6	32175	deletion	36.6474
BOV3139	N'Dama (Co)	taurine	12	BovineHD1200020862	74894950	BovineHD1200020862	74894950	1	1	deletion	13.0625
BOV3139	N'Dama (Co)	taurine	12	BovineHD1200020869	74930625	BovineHD1200020874	74942860	3	12236	deletion	13.1947
BOV3139	N'Dama (Co)	taurine	12	BovineHD1200020891	75016673	BovineHD1200020930	75193156	7	176484	deletion	45.0976
BOV3139	N'Dama (Co)	taurine	12	BovineHD1200021096	75509770	BovineHD1200021104	75517838	3	8069	deletion	16.3458
BOV3139	N'Dama (Co)	taurine	12	BovineHD1200021214	75770032	BovineHD1200028476	75946247	7	176216	deletion	32.0789
BOV3139	N'Dama (Co)	taurine	12	BovineHD1200021338	76074162	BovineHD1200021440	76270340	5	196179	duplication	11.5267
BOV3139	N'Dama (Co)	taurine	15	BovineHD1500000738	3275242	BovineHD1500000742	3280326	5	5085	deletion	17.2867
BOV3139	N'Dama (Co)	taurine	15	BovineHD1500014369	49894984	BovineHD1500014383	49957957	4	62974	deletion	17.1667
BOV3139	N'Dama (Co)	taurine	15	BovineHD1500019948	69138692	BovineHD1500019966	69175593	20	36902	deletion	80.5668
BOV3139	N'Dama (Co)	taurine	15	BovineHD1500023198	79565725	BovineHD1500023218	79612403	5	46679	deletion	15.6099
BOV3139	N'Dama (Co)	taurine	17	BovineHD1700007050	25056695	BovineHD1700007057	25119996	4	63302	deletion	20.2
BOV3139	N'Dama (Co)	taurine	17	BovineHD1700014416	50746686	BovineHD1700014419	50759827	3	13142	deletion	15.3078
BOV3139	N'Dama (Co)	taurine	17	BovineHD1700014421	50783963	BovineHD1700014421	50783963	1	1	deletion	10.186
BOV3139	N'Dama (Co)	taurine	17	BovineHD1700014423	50793252	BovineHD1700014431	50962760	6	169509	deletion	27.0227
BOV3139	N'Dama (Co)	taurine	17	BovineHD1700014483	51115979	BovineHD1700014495	51370688	6	254710	deletion	35.8246
BOV3139	N'Dama (Co)	taurine	18	BovineHD1800003457	9741999	Hapmap58843-rs29022852	9752287	6	10289	deletion	20.0839
BOV3139	N'Dama (Co)	taurine	23	BovineHD2300008005	28448873	BovineHD2300008012	28469826	3	20954	deletion	11.5242
BOV3139	N'Dama (Co)	taurine	24	BovineHD2400004541	17028792	BovineHD2400004542	17032179	2	3388	deletion	11.7678
BOV3139	N'Dama (Co)	taurine	24	ARS-BFGL-NGS-117013	22782022	BovineHD2400006222	22788666	3	6645	deletion	17.9042
BOV3139	N'Dama (Co)	taurine	24	BovineHD2400006672	24579328	BTA-57640-no-rs	24582206	3	2879	deletion	16.6526
BOV3139	N'Dama (Co)	taurine	26	BovineHD2600009286	34296519	BovineHD2600009288	34299839	3	3321	deletion	12.5882
BOV3139	N'Dama (Co)	taurine	28	BovineHD2800000870	2710848	BovineHD2800000878	2758221	6	47374	deletion	12.5688
BOV3139	N'Dama (Co)	taurine	29	BovineHD2900004606	15602137	BovineHD2900004610	15624080	5	21944	deletion	15.0384
BOV3140	N'Dama (Co)	taurine	1	BovineHD0100021001	73153595	Hapmap41511-BTA-34652	73239166	24	85572	duplication	30.7613
BOV3140	N'Dama (Co)	taurine	1	BovineHD0100023862	83218713	BovineHD0100023866	83238102	5	19390	deletion	21.1579
BOV3140	N'Dama (Co)	taurine	1	BovineHD0100040159	140474441	BovineHD0100040162	140483441	5	9001	deletion	10.5818
BOV3140	N'Dama (Co)	taurine	1	BovineHD0100045174	154907480	BovineHD0100045203	154980467	31	72988	duplication	67.9054
BOV3140	N'Dama (Co)	taurine	2	BovineHD0200011217	38394314	BovineHD0200011219	38396268	3	1955	duplication	15.848
BOV3140	N'Dama (Co)	taurine	4	BovineHD0400012361	45054839	BovineHD0400012365	45082301	6	27463	duplication	11.6591
BOV3140	N'Dama (Co)	taurine	5	BovineHD0500001178	4520002	BovineHD0500001180	4531901	5	11900	deletion	23.0008
BOV3140	N'Dama (Co)	taurine	5	BovineHD0500006524	22514133	BovineHD0500006529	22563988	6	49856	deletion	33.7024
BOV3140	N'Dama (Co)	taurine	5	BovineHD0500035984	58817548	BovineHD0500016574	58864045	12	46498	deletion	33.4315
BOV3140	N'Dama (Co)	taurine	5	BovineHD0500022647	79941263	Hapmap50921-BTA-24204	79954124	5	12862	deletion	12.5018
BOV3140	N'Dama (Co)	taurine	5	BovineHD0500029371	102598125	BovineHD0500029373	102601337	2	3213	deletion	11.2141
BOV3140	N'Dama (Co)	taurine	5	BovineHD0500029560	103280697	BovineHD0500029569	103320352	3	39656	deletion	19.3762
BOV3140	N'Dama (Co)	taurine	5	BovineHD0500034118	117423962	BovineHD0500036296	117497778	14	73817	duplication	23.1033
BOV3140	N'Dama (Co)	taurine	5	BovineHD0500034144	117524110	BovineHD0500034161	117639815	12	115706	deletion	74.9398
BOV3140	N'Dama (Co)	taurine	6	BovineHD0600009845	35391148	BovineHD0600009857	35437040	13	45893	duplication	33.4694
BOV3140	N'Dama (Co)	taurine	6	BovineHD0600014647	53463702	BovineHD0600014648	53465381	2	1680	deletion	12.6931
BOV3140	N'Dama (Co)	taurine	6	BovineHD0600015722	57448716	BovineHD0600015725	57464144	4	15429	deletion	24.5569
BOV3140	N'Dama (Co)	taurine	7	BovineHD0700012067	41582892	BovineHD0700012071	41588354	5	5463	deletion	12.6081
BOV3140	N'Dama (Co)	taurine	8	BovineHD0800004015	12459571	BovineHD0800004022	12498395	7	38825	deletion	37.6106
BOV3140	N'Dama (Co)	taurine	8	BovineHD0800024778	83242450	BovineHD0800024779	83249542	2	7093	deletion	12.1525
BOV3140	N'Dama (Co)	taurine	8	BovineHD0800028400	96129918	BovineHD0800028413	96181815	13	51898	deletion	86.9561
BOV3140	N'Dama (Co)	taurine	10	BovineHD1000008006	24488552	BovineHD1000008048	24604106	4	115555	deletion	18.8992
BOV3140	N'Dama (Co)	taurine	10	BovineHD1000008069	24684584	BovineHD1000031258	24942444	8	257861	deletion	16.4056
BOV3140	N'Dama (Co)	taurine	10	BovineHD1000009081	27637415	BovineHD1000009085	27659286	5	21872	deletion	31.015
BOV3140	N'Dama (Co)	taurine	11	BovineHD1100016978	59173584	Hapmap60204-rs29026371	59186199	3	12616	duplication	10.1205
BOV3140	N'Dama (Co)	taurine	11	BovineHD1100017047	59595643	BovineHD1100017051	59603949	4	8307	deletion	27.1238
BOV3140	N'Dama (Co)	taurine	12	BovineHD1200000187	936045	BovineHD1200000191	944850	5	8806	deletion	32.3345
BOV3140	N'Dama (Co)	taurine	12	BovineHD1200017419	63443073	ARS-BFGL-NGS-59000	63477827	11	34755	deletion	34.836
BOV3140	N'Dama (Co)	taurine	12	BovineHD1200019600	71440002	BovineHD1200019611	71494540	5	54539	duplication	10.1356
BOV3140	N'Dama (Co)	taurine	12	BovineHD1200028257	72819475	BovineHD1200028277	73015638	4	196164	duplication	10.1979
BOV3140	N'Dama (Co)	taurine	12	BovineHD1200020448	73767537	BovineHD1200020457	73779660	4	12124	deletion	18.2003
BOV3140	N'Dama (Co)	taurine	12	BovineHD1200020644	74327005	BovineHD1200020874	74942860	23	615856	deletion	87.1124
BOV3140	N'Dama (Co)	taurine	12	BovineHD1200021086	75497057	BovineHD1200021104	75517838	7	20782	duplication	11.8526
BOV3140	N'Dama (Co)	taurine	12	BovineHD1200021134	75579245	BovineHD1200021338	76074162	9	494918	deletion	12.7723
BOV3140	N'Dama (Co)	taurine	12	BovineHD1200022353	78494480	BovineHD1200022355	78498214	3	3735	deletion	16.9316
BOV3140	N'Dama (Co)	taurine	15	BovineHD1500006739	25530542	BTA-01982-no-rs	25535567	3	5026	deletion	10.5515
BOV3140	N'Dama (Co)	taurine	15	BovineHD1500014369	49894984	BovineHD1500014379	49940983	3	46000	deletion	10.1941
BOV3140	N'Dama (Co)	taurine	15	BovineHD1500023255	79763209	BovineHD1500023258	79773117	5	9909	deletion	22.0982
BOV3140	N'Dama (Co)	taurine	17	BovineHD1700007050	25056695	BovineHD1700007057	25119996	4	63302	deletion	17.6425
BOV3140	N'Dama (Co)	taurine	17	BovineHD1700014416	50746686	BovineHD1700014419	50759827	3	13142	deletion	20.6644
BOV3140	N'Dama (Co)	taurine	17	BovineHD1700014421	50783963	BovineHD1700014421	50783963	1	1	deletion	13.776
BOV3140	N'Dama (Co)	taurine	17	BovineHD1700014423	50793252	BovineHD1700014431	50962760	6	169509	deletion	33.5819
BOV3140	N'Dama (Co)	taurine	17	BovineHD1700014483	51115979	BovineHD1700014495	51370688	6	254710	deletion	37.0805
BOV3140	N'Dama (Co)	taurine	18	BovineHD1800019186	65766249	BovineHD1800019187	65771834	2	5586	deletion	12.7128
BOV3140	N'Dama (Co)	taurine	23	BovineHD2300007654	27665155	BovineHD2300007668	27700720	3	35566	deletion	16.6088
BOV3140	N'Dama (Co)	taurine	23	BovineHD2300008005	28448873	BovineHD2300008012	28469826	3	20954	deletion	17.5887
BOV3140	N'Dama (Co)	taurine	23	BovineHD2300008500	29788998	BovineHD2300008505	29808818	4	19821	deletion	22.8319
BOV3140	N'Dama (Co)	taurine	23	BovineHD2300008832	30544966	BovineHD2300008835	30548742	3	3777	deletion	17.9324
BOV3140	N'Dama (Co)	taurine	25	BovineHD2500011232	40147029	BovineHD2500011260	40207867	28	60839	duplication	53.3329
BOV3140	N'Dama (Co)	taurine	25	BovineHD4100017519	40264283	BovineHD2500011319	40333538	23	69256	duplication	40.6047
BOV3140	N'Dama (Co)	taurine	25	BovineHD2500011346	40397901	BovineHD2500011383	40452853	34	54953	duplication	40.1982
BOV3140	N'Dama (Co)	taurine	27	BovineHD2700010186	35695569	BovineHD2700010193	35709901	8	14333	deletion	12.4789
BOV3140	N'Dama (Co)	taurine	29	BovineHD2900004606	15602137	BovineHD2900004610	15624080	5	21944	deletion	16.4172
BOV3141	N'Dama (Co)	taurine	1	BovineHD0100022027	76468213	BovineHD0100022029	76470326	3	2114	deletion	13.9612
BOV3141	N'Dama (Co)	taurine	1	BovineHD0100023862	83218713	BovineHD0100023866	83238102	5	19390	deletion	31.0042
BOV3141	N'Dama (Co)	taurine	1	BovineHD0100047110	93730576	BovineHD0100026605	93819471	10	88896	deletion	57.9719
BOV3141	N'Dama (Co)	taurine	2	BovineHD0200037831	130200917	BovineHD0200037833	130204643	3	3727	deletion	10.496
BOV3141	N'Dama (Co)	taurine	3	BovineHD0300028672	99811044	BovineHD0300028677	99836774	5	25731	duplication	10.3714
BOV3141	N'Dama (Co)	taurine	3	BovineHD0300033115	114496211	BovineHD4100002504	114502430	4	6220	deletion	20.849
BOV3141	N'Dama (Co)	taurine	4	BovineHD0400004281	14413554	BovineHD0400004282	14417887	2	4334	deletion	12.7197
BOV3141	N'Dama (Co)	taurine	4	BovineHD0400020759	75028395	BovineHD0400036107	75077794	5	49400	duplication	16.2402
BOV3141	N'Dama (Co)	taurine	5	BovineHD0500006524	22514133	BovineHD0500006529	22563988	6	49856	deletion	26.2577
BOV3141	N'Dama (Co)	taurine	5	BovineHD0500022545	79626409	BovineHD0500022548	79632090	2	5682	deletion	13.0262
BOV3141	N'Dama (Co)	taurine	5	BovineHD0500022647	79941263	Hapmap50921-BTA-24204	79954124	5	12862	deletion	25.1018
BOV3141	N'Dama (Co)	taurine	5	BovineHD0500034077	117281795	BovineHD0500034130	117472606	24	190812	deletion	152.023
BOV3141	N'Dama (Co)	taurine	5	BovineHD0500034145	117533059	BovineHD0500034153	117586036	8	52978	deletion	48.151
BOV3141	N'Dama (Co)	taurine	6	BovineHD0600000247	1074664	BovineHD0600000254	1100413	8	25750	deletion	12.1587
BOV3141	N'Dama (Co)	taurine	6	Hapmap42314-BTA-75757	35241752	BovineHD0600009857	35437040	50	195289	duplication	80.458
BOV3141	N'Dama (Co)	taurine	6	Hapmap54823-rs29021261	44545708	BovineHD4100004836	44554322	7	8615	deletion	29.9543
BOV3141	N'Dama (Co)	taurine	6	BovineHD0600015438	56426863	BovineHD0600015440	56438996	3	12134	deletion	10.5388
BOV3141	N'Dama (Co)	taurine	6	BovineHD0600023394	85054446	BovineHD0600023404	85093387	9	38942	duplication	18.9665
BOV3141	N'Dama (Co)	taurine	7	BovineHD0700033720	43487164	BovineHD0700012611	43498441	4	11278	deletion	17.7554
BOV3141	N'Dama (Co)	taurine	8	BovineHD0800004015	12459571	BovineHD0800004022	12498395	7	38825	deletion	46.5488
BOV3141	N'Dama (Co)	taurine	8	BovineHD0800028400	96129918	BovineHD0800028413	96181815	13	51898	deletion	91.1079
BOV3141	N'Dama (Co)	taurine	9	BovineHD0900001006	4889983	BovineHD0900001007	4893923	2	3941	deletion	13.1832
BOV3141	N'Dama (Co)	taurine	9	BovineHD0900001247	5972581	BovineHD0900001248	5976656	2	4076	deletion	13.1619
BOV3141	N'Dama (Co)	taurine	10	BovineHD1000031198	23203395	BovineHD1000007632	23222741	4	19347	deletion	23.9653
BOV3141	N'Dama (Co)	taurine	10	BovineHD1000007644	23319458	BovineHD1000007691	23413050	4	93593	deletion	11.7137
BOV3141	N'Dama (Co)	taurine	11	BovineHD1100027371	93900408	BovineHD1100027376	93922796	5	22389	deletion	11.5754
BOV3141	N'Dama (Co)	taurine	12	BovineHD1200000187	936045	BovineHD1200000191	944850	5	8806	deletion	33.5771
BOV3141	N'Dama (Co)	taurine	12	BovineHD1200019362	70435829	BovineHD1200028177	70458250	4	22422	deletion	17.2506
BOV3141	N'Dama (Co)	taurine	12	BovineHD1200019450	70848277	BovineHD1200019490	71084211	5	235935	deletion	15.6056
BOV3141	N'Dama (Co)	taurine	12	BovineHD1200019671	71688525	BovineHD1200028233	71934303	9	245779	duplication	14.6056
BOV3141	N'Dama (Co)	taurine	12	BovineHD1200020004	72511101	BovineHD1200020076	72698598	50	187498	deletion	346.022
BOV3141	N'Dama (Co)	taurine	12	DIAS-256	72713703	BovineHD1200020124	72882991	27	169289	deletion	182.016
BOV3141	N'Dama (Co)	taurine	12	BovineHD1200020295	73345563	BTB-01761781	73497775	9	152213	duplication	30.9561
BOV3141	N'Dama (Co)	taurine	12	BovineHD1200020632	74302958	BovineHD1200028373	74359566	3	56609	deletion	11.4585
BOV3141	N'Dama (Co)	taurine	12	BovineHD1200021025	75374251	BovineHD1200021134	75579245	19	204995	duplication	29.0899
BOV3141	N'Dama (Co)	taurine	14	BovineHD4100011652	59737826	BovineHD1400016568	59742596	2	4771	deletion	13.0466
BOV3141	N'Dama (Co)	taurine	15	BovineHD1500023439	80511026	BovineHD1500023507	80795701	19	284676	duplication	47.8922
BOV3141	N'Dama (Co)	taurine	15	BovineHD1500023670	81301329	BovineHD1500023673	81308681	4	7353	deletion	21.7885
BOV3141	N'Dama (Co)	taurine	17	BovineHD1700007050	25056695	BovineHD1700007057	25119996	4	63302	deletion	16.6713
BOV3141	N'Dama (Co)	taurine	17	BovineHD1700014416	50746686	BovineHD1700014419	50759827	3	13142	deletion	16.8531
BOV3141	N'Dama (Co)	taurine	17	BovineHD1700014421	50783963	BovineHD1700014421	50783963	1	1	deletion	13.8363
BOV3141	N'Dama (Co)	taurine	17	BovineHD1700014423	50793252	BovineHD1700014431	50962760	6	169509	deletion	28.1248
BOV3141	N'Dama (Co)	taurine	17	BovineHD1700014483	51115979	BovineHD1700014495	51370688	6	254710	deletion	28.3377
BOV3141	N'Dama (Co)	taurine	18	BovineHD1800003457	9741999	Hapmap58843-rs29022852	9752287	6	10289	deletion	29.2231
BOV3141	N'Dama (Co)	taurine	18	BovineHD1800019186	65766249	BovineHD1800019187	65771834	3	5586	deletion	18.1648
BOV3141	N'Dama (Co)	taurine	21	BovineHD2100005922	20326707	BovineHD2100005925	20335407	3	8701	deletion	13.7576
BOV3141	N'Dama (Co)	taurine	23	BovineHD2300008469	29682163	BovineHD2300008474	29694350	6	12188	deletion	16.6905
BOV3141	N'Dama (Co)	taurine	24	ARS-BFGL-NGS-117013	22782022	BovineHD2400006222	22788666	3	6645	deletion	16.6392
BOV3141	N'Dama (Co)	taurine	24	BovineHD2400006672	24579328	BTA-57640-no-rs	24582206	3	2879	deletion	15.3635
BOV3141	N'Dama (Co)	taurine	24	BovineHD2400018182	62431830	BovineHD2400018185	62448399	3	16570	deletion	11.1784
BOV3141	N'Dama (Co)	taurine	28	BovineHD2800000876	2749169	BovineHD2800000893	2853011	11	103843	deletion	14.0961
BOV3141	N'Dama (Co)	taurine	29	BovineHD4100018857	11094697	ARS-BFGL-NGS-25195	11099809	4	5113	deletion	24.0525
BOV3145	N'Dama (Co)	taurine	1	BovineHD0100007365	24888509	BovineHD0100007371	24913436	7	24928	deletion	26.9162
BOV3145	N'Dama (Co)	taurine	1	BovineHD0100023862	83218713	BovineHD0100023866	83238102	5	19390	deletion	11.9677
BOV3145	N'Dama (Co)	taurine	1	BovineHD0100026002	91547660	BovineHD0100026007	91569610	7	21951	duplication	15.9935
BOV3145	N'Dama (Co)	taurine	2	BovineHD0200040833	136749793	BovineHD0200040109	136908437	4	158645	deletion	19.306
BOV3145	N'Dama (Co)	taurine	3	BovineHD0300014268	46799485	BovineHD0300014271	46808604	4	9120	deletion	17.9864
BOV3145	N'Dama (Co)	taurine	3	BovineHD0300016503	54541000	BovineHD0300016583	54760562	25	219563	deletion	46.6962
BOV3145	N'Dama (Co)	taurine	4	BovineHD0400029002	103099647	BovineHD0400029008	103116301	8	16655	deletion	15.8602
BOV3145	N'Dama (Co)	taurine	4	BovineHD0400031196	108988241	BovineHD0400031215	109051121	20	62881	deletion	26.2232
BOV3145	N'Dama (Co)	taurine	5	BovineHD0500006524	22514133	BovineHD0500006529	22563988	6	49856	deletion	27.0257
BOV3145	N'Dama (Co)	taurine	5	BovineHD0500034144	117524110	BovineHD0500034161	117639815	12	115706	deletion	58.0089
BOV3145	N'Dama (Co)	taurine	6	BovineHD0600015722	57448716	BovineHD0600015725	57464144	4	15429	deletion	24.6866
BOV3145	N'Dama (Co)	taurine	7	BovineHD0700033609	18531324	BovineHD0700005195	18566035	7	34712	deletion	44.9748
BOV3145	N'Dama (Co)	taurine	7	BovineHD0700012502	43081934	BovineHD0700033717	43142825	18	60892	duplication	19.961
BOV3145	N'Dama (Co)	taurine	7	BovineHD0700033720	43487164	BovineHD0700012611	43498441	4	11278	deletion	20.9063
BOV3145	N'Dama (Co)	taurine	7	BovineHD0700012619	43529725	BovineHD0700012621	43534836	3	5112	deletion	16.1117
BOV3145	N'Dama (Co)	taurine	8	BovineHD0800004015	12459571	BovineHD0800004022	12498395	7	38825	deletion	42.5095
BOV3145	N'Dama (Co)	taurine	8	BovineHD0800028400	96129918	BovineHD0800028413	96181815	13	51898	deletion	88.6469
BOV3145	N'Dama (Co)	taurine	10	BovineHD1000007273	22367278	BovineHD1000007276	22377346	4	10069	deletion	16.2239
BOV3145	N'Dama (Co)	taurine	10	BovineHD1000007644	23319458	BovineHD1000007691	23413050	4	93593	deletion	16.9512
BOV3145	N'Dama (Co)	taurine	11	BovineHD1100015456	52985065	BovineHD1100015461	53002043	6	16979	deletion	14.5547
BOV3145	N'Dama (Co)	taurine	12	BovineHD1200012072	43164746	BovineHD1200012080	43196111	8	31366	deletion	11.7868
BOV3145	N'Dama (Co)	taurine	12	BovineHD1200019362	70435829	BovineHD1200028177	70458250	4	22422	deletion	22.2
BOV3145	N'Dama (Co)	taurine	12	BovineHD1200019602	71443906	BovineHD1200019786	72042304	22	598399	deletion	111.374
BOV3145	N'Dama (Co)	taurine	12	BovineHD1200019997	72501540	BovineHD1200020033	72587762	31	86223	duplication	34.7379
BOV3145	N'Dama (Co)	taurine	12	BovineHD1200028309	73319626	BovineHD1200020358	73564769	14	245144	deletion	94.5462
BOV3145	N'Dama (Co)	taurine	12	BovineHD1200020442	73754154	BovineHD1200020457	73779660	5	25507	deletion	32.0752
BOV3145	N'Dama (Co)	taurine	12	BovineHD1200020475	73811041	BovineHD1200020521	73961078	5	150038	deletion	11.9925
BOV3145	N'Dama (Co)	taurine	12	BovineHD1200020632	74302958	BovineHD1200020661	74369927	5	66970	deletion	26.6145
BOV3145	N'Dama (Co)	taurine	12	BovineHD1200028382	74421681	BovineHD1200020752	74589404	7	167724	deletion	41.7236
BOV3145	N'Dama (Co)	taurine	12	BovineHD1200020836	74840021	BovineHD1200020854	74872195	6	32175	deletion	36.8428
BOV3145	N'Dama (Co)	taurine	12	BovineHD1200020869	74930625	BovineHD1200020874	74942860	3	12236	deletion	17.6804
BOV3145	N'Dama (Co)	taurine	12	BovineHD1200020891	75016673	BovineHD1200020930	75193156	7	176484	deletion	42.605
BOV3145	N'Dama (Co)	taurine	14	BovineHD1400001780	6656054	BovineHD1400001784	6665921	6	9868	deletion	10.6647
BOV3145	N'Dama (Co)	taurine	15	BovineHD1500019948	69138692	BovineHD1500019966	69175593	20	36902	deletion	52.2052
BOV3145	N'Dama (Co)	taurine	15	BovineHD1500023439	80511026	BovineHD1500023507	80795701	19	284676	duplication	53.3844
BOV3145	N'Dama (Co)	taurine	16	BovineHD1600000828	2923709	BovineHD1600000843	2969073	16	45365	duplication	24.9497
BOV3145	N'Dama (Co)	taurine	16	BovineHD1600001533	5453891	BovineHD1600024263	5516741	8	62851	duplication	11.6253
BOV3145	N'Dama (Co)	taurine	16	BovineHD1600011297	39565635	BovineHD1600011300	39589152	5	23518	deletion	13.6861
BOV3145	N'Dama (Co)	taurine	17	BovineHD1700007050	25056695	BovineHD1700007057	25119996	4	63302	deletion	14.0216
BOV3145	N'Dama (Co)	taurine	17	BovineHD1700014416	50746686	BovineHD1700014419	50759827	3	13142	deletion	15.7799
BOV3145	N'Dama (Co)	taurine	17	BovineHD1700014423	50793252	BovineHD1700014431	50962760	6	169509	deletion	32.2616
BOV3145	N'Dama (Co)	taurine	17	BovineHD1700014483	51115979	BovineHD1700014495	51370688	6	254710	deletion	34.608
BOV3145	N'Dama (Co)	taurine	18	BovineHD1800017540	60928049	BovineHD1800017543	60939823	3	11775	deletion	11.5718
BOV3145	N'Dama (Co)	taurine	18	BovineHD1800017736	61508908	BovineHD1800017740	61518565	4	9658	deletion	22.5025
BOV3145	N'Dama (Co)	taurine	18	BovineHD1800017805	61768443	BovineHD1800017816	61835029	9	66587	deletion	55.9589
BOV3145	N'Dama (Co)	taurine	18	BovineHD1800019875	61894649	BovineHD1800017834	61918012	6	23364	deletion	36.9526
BOV3145	N'Dama (Co)	taurine	23	BovineHD2300001816	7209697	BovineHD2300001818	7213472	3	3776	deletion	17.7205
BOV3145	N'Dama (Co)	taurine	23	BovineHD2300008244	29010903	BovineHD2300008267	29113538	12	102636	duplication	13.8531
BOV3145	N'Dama (Co)	taurine	23	BovineHD2300008338	29295813	BovineHD2300008351	29320903	12	25091	duplication	33.8863
BOV3145	N'Dama (Co)	taurine	23	BovineHD2300008469	29682163	BovineHD2300008475	29696718	7	14556	deletion	13.0877
BOV3146	N'Dama (Co)	taurine	1	BovineHD0100007365	24888509	BovineHD0100007371	24913436	7	24928	deletion	14.893
BOV3146	N'Dama (Co)	taurine	1	BovineHD0100020993	73129524	Hapmap41511-BTA-34652	73239166	33	109643	duplication	51.4864
BOV3146	N'Dama (Co)	taurine	1	BovineHD0100045173	154906330	BovineHD0100045203	154980467	32	74138	duplication	61.6337
BOV3146	N'Dama (Co)	taurine	3	BovineHD0300016479	54382375	BovineHD0300036142	54522367	3	139993	deletion	13.8878
BOV3146	N'Dama (Co)	taurine	3	BovineHD0300028669	99795825	BovineHD0300028685	99899472	12	103648	duplication	19.1111
BOV3146	N'Dama (Co)	taurine	4	BovineHD0400029969	106059685	BovineHD0400030009	106142458	27	82774	duplication	47.1905
BOV3146	N'Dama (Co)	taurine	4	BovineHD0400031056	108729776	BovineHD0400031065	108766891	12	37116	deletion	11.8843
BOV3146	N'Dama (Co)	taurine	5	BovineHD0500001178	4520002	BovineHD0500001180	4531901	5	11900	deletion	10.0921
BOV3146	N'Dama (Co)	taurine	5	BovineHD0500006524	22514133	BovineHD0500006529	22563988	6	49856	deletion	31.3909
BOV3146	N'Dama (Co)	taurine	5	BovineHD0500016537	58705671	BovineHD0500016556	58772336	18	66666	duplication	20.1295
BOV3146	N'Dama (Co)	taurine	5	BovineHD0500016579	58882448	BovineHD0500016661	59367842	47	485395	duplication	27.1384
BOV3146	N'Dama (Co)	taurine	5	BovineHD0500016818	60114211	BovineHD0500016823	60144516	4	30306	duplication	15.3615
BOV3146	N'Dama (Co)	taurine	5	BovineHD0500022647	79941263	Hapmap50921-BTA-24204	79954124	5	12862	deletion	18.8142
BOV3146	N'Dama (Co)	taurine	5	BovineHD0500034145	117533059	BovineHD0500034161	117639815	11	106757	deletion	51.3649
BOV3146	N'Dama (Co)	taurine	6	BovineHD0600008075	28989049	BovineHD0600008078	28994000	4	4952	deletion	11.6969
BOV3146	N'Dama (Co)	taurine	6	BovineHD0600022471	81501942	BovineHD0600022517	81565587	44	63646	duplication	44.9175
BOV3146	N'Dama (Co)	taurine	7	BovineHD0700032902	9485334	BovineHD0700032903	9488262	2	2929	deletion	11.0744
BOV3146	N'Dama (Co)	taurine	7	BovineHD0700002968	11249302	BovineHD0700002977	11275113	6	25812	duplication	13.6159
BOV3146	N'Dama (Co)	taurine	7	BovineHD0700003021	11426899	BovineHD0700003046	11555132	15	128234	duplication	15.9663
BOV3146	N'Dama (Co)	taurine	7	BovineHD0700033720	43487164	BovineHD0700012611	43498441	4	11278	deletion	18.7901
BOV3146	N'Dama (Co)	taurine	7	BovineHD0700023248	79621900	BovineHD0700023255	79655352	9	33453	duplication	10.7532
BOV3146	N'Dama (Co)	taurine	8	BovineHD0800000770	2252209	BovineHD0800000772	2253891	3	1683	deletion	17.0128
BOV3146	N'Dama (Co)	taurine	8	BovineHD0800024778	83242450	BovineHD0800024779	83249542	2	7093	deletion	13.8235
BOV3146	N'Dama (Co)	taurine	8	BovineHD0800026429	89079826	BovineHD0800026436	89098625	9	18800	deletion	16.8048
BOV3146	N'Dama (Co)	taurine	8	BovineHD0800028400	96129918	BovineHD0800028413	96181815	12	51898	deletion	76.7025
BOV3146	N'Dama (Co)	taurine	9	BovineHD0900014841	53893533	BovineHD0900014846	53899150	6	5618	deletion	41.122
BOV3146	N'Dama (Co)	taurine	10	BovineHD1000007708	23530176	BovineHD1000007717	23543330	6	13155	duplication	10.9185
BOV3146	N'Dama (Co)	taurine	10	BovineHD1000007904	24081861	BovineHD1000007922	24150282	3	68422	deletion	12.2247
BOV3146	N'Dama (Co)	taurine	10	BovineHD1000007959	24275820	BovineHD1000007972	24299374	5	23555	deletion	11.7021
BOV3146	N'Dama (Co)	taurine	10	BovineHD1000008069	24684584	BovineHD1000008259	25303984	24	619401	duplication	26.8678
BOV3146	N'Dama (Co)	taurine	12	BovineHD1200019362	70435829	BovineHD1200028177	70458250	4	22422	deletion	16.6637
BOV3146	N'Dama (Co)	taurine	12	BovineHD1200019600	71440002	BovineHD1200019647	71613636	7	173635	deletion	30.1199
BOV3146	N'Dama (Co)	taurine	12	BovineHD1200019739	71899472	BovineHD1200019756	71949321	7	49850	deletion	47.5465
BOV3146	N'Dama (Co)	taurine	12	BovineHD1200020031	72577542	BovineHD1200020083	72720575	35	143034	duplication	14.6363
BOV3146	N'Dama (Co)	taurine	12	BovineHD1200020098	72748544	BovineHD1200020124	72882991	11	134448	deletion	65.7961
BOV3146	N'Dama (Co)	taurine	12	BovineHD1200028311	73363460	BovineHD1200020302	73375464	4	12005	deletion	27.2238
BOV3146	N'Dama (Co)	taurine	12	BovineHD1200027111	73387202	BTB-01761781	73497775	4	110574	deletion	11.2823
BOV3146	N'Dama (Co)	taurine	12	BovineHD1200020357	73553506	BovineHD1200020358	73564769	2	11264	deletion	10.3997
BOV3146	N'Dama (Co)	taurine	12	BovineHD1200020475	73811041	BovineHD1200020612	74241667	11	430627	duplication	10.2841
BOV3146	N'Dama (Co)	taurine	12	BovineHD1200020632	74302958	BovineHD1200028373	74359566	3	56609	deletion	18.6896
BOV3146	N'Dama (Co)	taurine	12	BovineHD1200028382	74421681	BovineHD1200020752	74589404	7	167724	deletion	46.4941
BOV3146	N'Dama (Co)	taurine	13	BovineHD1300015302	53971268	BovineHD1300015307	53982995	6	11728	deletion	10.036
BOV3146	N'Dama (Co)	taurine	14	BovineHD1400024323	74984	BovineHD1400000023	352320	5	277337	duplication	10.7294
BOV3146	N'Dama (Co)	taurine	14	BovineHD1400000041	645256	BovineHD1400024034	1260498	22	615243	duplication	21.7589
BOV3146	N'Dama (Co)	taurine	15	BovineHD1500013180	46571384	BovineHD1500013274	46694068	32	122685	duplication	25.0176
BOV3146	N'Dama (Co)	taurine	15	ARS-BFGL-NGS-32444	47819771	BovineHD1500013723	47825065	2	5295	deletion	11.1421
BOV3146	N'Dama (Co)	taurine	15	BovineHD1500013776	48022950	BovineHD1500013785	48069753	10	46804	duplication	18.4893
BOV3146	N'Dama (Co)	taurine	15	BovineHD1500023439	80511026	BovineHD1500023528	80900882	29	389857	duplication	62.4593
BOV3146	N'Dama (Co)	taurine	16	BovineHD1600001538	5479265	BovineHD1600001559	5574114	9	94850	duplication	15.5444
BOV3146	N'Dama (Co)	taurine	16	BovineHD1600002397	8605747	BovineHD1600002399	8623933	3	18187	deletion	17.4489
BOV3146	N'Dama (Co)	taurine	17	BovineHD1700007050	25056695	BovineHD1700007057	25119996	4	63302	deletion	14.167
BOV3146	N'Dama (Co)	taurine	17	BovineHD1700010330	37865098	BovineHD1700010339	37922692	10	57595	duplication	13.7711
BOV3146	N'Dama (Co)	taurine	17	BovineHD1700014416	50746686	BovineHD1700014419	50759827	3	13142	deletion	15.9591
BOV3146	N'Dama (Co)	taurine	17	BovineHD1700014423	50793252	BovineHD1700014431	50962760	6	169509	deletion	22.5091
BOV3146	N'Dama (Co)	taurine	17	BovineHD1700014483	51115979	BovineHD1700014495	51370688	6	254710	deletion	21.3274
BOV3146	N'Dama (Co)	taurine	18	BovineHD1800003457	9741999	Hapmap58843-rs29022852	9752287	6	10289	deletion	27.9151
BOV3146	N'Dama (Co)	taurine	18	BovineHD1800019186	65766249	BovineHD1800019187	65771834	3	5586	deletion	17.1429
BOV3146	N'Dama (Co)	taurine	23	BovineHD2300007043	25341782	BovineHD2300007053	25361041	8	19260	deletion	45.5267
BOV3146	N'Dama (Co)	taurine	23	BovineHD2300007368	26993631	BovineHD2300007380	27013524	13	19894	duplication	10.913
BOV3146	N'Dama (Co)	taurine	24	BovineHD2400018182	62431830	BovineHD2400018185	62448399	3	16570	deletion	10.5554
BOV3146	N'Dama (Co)	taurine	27	BovineHD2700001781	5444267	BovineHD2700001941	6189168	14	744902	duplication	13.9715
BOV3146	N'Dama (Co)	taurine	27	BovineHD2700010179	35679172	BovineHD2700010193	35709901	15	30730	deletion	13.0023
BOV3147	N'Dama (Co)	taurine	1	BovineHD4100000168	32134740	BovineHD0100009302	32142914	3	8175	deletion	17.2892
BOV3147	N'Dama (Co)	taurine	1	BovineHD0100022027	76468213	BovineHD0100022029	76470326	3	2114	deletion	18.9511
BOV3147	N'Dama (Co)	taurine	1	BovineHD0100023862	83218713	BovineHD0100023866	83238102	5	19390	deletion	12.4149
BOV3147	N'Dama (Co)	taurine	1	BovineHD0100047110	93730576	BovineHD0100026605	93819471	10	88896	deletion	59.6762
BOV3147	N'Dama (Co)	taurine	2	BovineHD0200013459	46477034	BovineHD0200013462	46485436	4	8403	deletion	23.7954
BOV3147	N'Dama (Co)	taurine	2	BovineHD0200016321	57600771	BovineHD0200016461	57970419	136	369649	deletion	472.163
BOV3147	N'Dama (Co)	taurine	3	BovineHD0300002848	8635643	BovineHD0300002861	8682290	4	46648	deletion	25.9413
BOV3147	N'Dama (Co)	taurine	4	BovineHD0400020759	75028395	BovineHD0400036107	75077794	5	49400	duplication	13.3317
BOV3147	N'Dama (Co)	taurine	4	BovineHD0400031196	108988241	BovineHD0400031215	109051121	20	62881	deletion	37.2395
BOV3147	N'Dama (Co)	taurine	5	BovineHD0500006524	22514133	BovineHD0500006529	22563988	6	49856	deletion	34.5264
BOV3147	N'Dama (Co)	taurine	5	BovineHD0500016674	59496240	BovineHD0500016694	59648377	16	152138	duplication	18.2009
BOV3147	N'Dama (Co)	taurine	5	BovineHD0500028480	99577125	BovineHD0500028540	99825480	9	248356	duplication	10.4492
BOV3147	N'Dama (Co)	taurine	5	BovineHD0500034077	117281795	BovineHD0500034078	117286811	2	5017	deletion	14.1671
BOV3147	N'Dama (Co)	taurine	5	BovineHD0500034145	117533059	BovineHD0500034153	117586036	8	52978	deletion	51.7407
BOV3147	N'Dama (Co)	taurine	6	BovineHD0600015722	57448716	BovineHD0600015725	57464144	4	15429	deletion	11.739
BOV3147	N'Dama (Co)	taurine	6	BovineHD0600023389	85034144	BovineHD0600023404	85093387	14	59244	duplication	19.2143
BOV3147	N'Dama (Co)	taurine	7	BovineHD0700012438	42745346	BovineHD0700012444	42759922	5	14577	deletion	12.1742
BOV3147	N'Dama (Co)	taurine	8	BovineHD0800024778	83242450	BovineHD0800024779	83249542	2	7093	deletion	11.2855
BOV3147	N'Dama (Co)	taurine	8	BovineHD0800028364	95983063	BovineHD0800028373	96039953	10	56891	deletion	63.7506
BOV3147	N'Dama (Co)	taurine	8	BovineHD0800028400	96129918	BovineHD0800028413	96181815	13	51898	deletion	88.9436
BOV3147	N'Dama (Co)	taurine	9	BovineHD0900002657	10677985	BovineHD0900002658	10681280	2	3296	deletion	13.0112
BOV3147	N'Dama (Co)	taurine	9	BovineHD0900015846	57959072	BovineHD0900015853	57970391	8	11320	duplication	28.1295
BOV3147	N'Dama (Co)	taurine	9	BovineHD0900023633	84493690	BovineHD0900023636	84499470	4	5781	duplication	10.0554
BOV3147	N'Dama (Co)	taurine	10	BovineHD1000006477	19767455	BovineHD1000006480	19773157	4	5703	deletion	11.9511
BOV3147	N'Dama (Co)	taurine	10	BovineHD1000007844	23905344	BovineHD1000007900	24070828	14	165485	duplication	13.8685
BOV3147	N'Dama (Co)	taurine	10	BovineHD1000017565	60195930	BovineHD1000017570	60201542	6	5613	duplication	30.2839
BOV3147	N'Dama (Co)	taurine	12	BovineHD1200000187	936045	BovineHD1200000191	944850	5	8806	deletion	33.0214
BOV3147	N'Dama (Co)	taurine	12	BovineHD1200019997	72501540	BovineHD1200020032	72579020	30	77481	duplication	39.3679
BOV3147	N'Dama (Co)	taurine	12	BovineHD1200020076	72698598	BovineHD1200020101	72756887	21	58290	duplication	33.0152
BOV3147	N'Dama (Co)	taurine	12	BovineHD1200028309	73319626	BovineHD1200020343	73492233	11	172608	deletion	12.9794
BOV3147	N'Dama (Co)	taurine	12	BovineHD1200020401	73657824	BovineHD1200028327	73666963	3	9140	deletion	13.6703
BOV3147	N'Dama (Co)	taurine	12	BovineHD1200028439	75462926	BovineHD1200021134	75579245	10	116320	duplication	20.2808
BOV3147	N'Dama (Co)	taurine	15	BovineHD1500006738	25526209	BTA-01982-no-rs	25535567	4	9359	deletion	17.4599
BOV3147	N'Dama (Co)	taurine	15	BovineHD1500015064	52219154	BovineHD1500015068	52235764	2	16611	deletion	11.3516
BOV3147	N'Dama (Co)	taurine	17	BovineHD1700007050	25056695	BovineHD1700007057	25119996	4	63302	deletion	17.4509
BOV3147	N'Dama (Co)	taurine	17	BovineHD1700014416	50746686	BovineHD1700014419	50759827	3	13142	deletion	16.7465
BOV3147	N'Dama (Co)	taurine	17	BovineHD1700014421	50783963	BovineHD1700014421	50783963	1	1	deletion	12.8729
BOV3147	N'Dama (Co)	taurine	17	BovineHD1700014423	50793252	BovineHD1700014431	50962760	6	169509	deletion	27.265
BOV3147	N'Dama (Co)	taurine	17	BovineHD1700014483	51115979	BovineHD1700014495	51370688	6	254710	deletion	27.1633
BOV3147	N'Dama (Co)	taurine	18	BovineHD1800003457	9741999	Hapmap58843-rs29022852	9752287	6	10289	deletion	14.4621
BOV3147	N'Dama (Co)	taurine	19	BovineHD1900000916	3895190	BovineHD1900000926	3918888	10	23699	deletion	40.2719
BOV3147	N'Dama (Co)	taurine	23	BovineHD2300008470	29684098	BovineHD2300008475	29696718	6	12621	deletion	11.8234
BOV3147	N'Dama (Co)	taurine	26	BovineHD2600009286	34296519	BovineHD2600009288	34299839	3	3321	deletion	12.9801
BOV3148	N'Dama (Co)	taurine	1	BovineHD0100007365	24888509	BovineHD0100007371	24913436	7	24928	deletion	47.6699
BOV3148	N'Dama (Co)	taurine	1	BovineHD0100023862	83218713	BovineHD0100023866	83238102	5	19390	deletion	12.5691
BOV3148	N'Dama (Co)	taurine	2	BovineHD0200021631	75425008	BovineHD0200021648	75464316	16	39309	deletion	62.2442
BOV3148	N'Dama (Co)	taurine	2	BovineHD0200037831	130200917	BovineHD0200037833	130204643	3	3727	deletion	12.5393
BOV3148	N'Dama (Co)	taurine	3	BovineHD0300012168	39836262	Hapmap51027-BTA-67630	39841272	2	5011	duplication	12.4894
BOV3148	N'Dama (Co)	taurine	3	BovineHD0300014268	46799485	BovineHD0300014271	46808604	4	9120	deletion	21.6681
BOV3148	N'Dama (Co)	taurine	3	BovineHD0300016478	54369910	BovineHD0300016478	54369910	1	1	deletion	10.7857
BOV3148	N'Dama (Co)	taurine	3	BovineHD0300016479	54382375	BovineHD0300036142	54522367	3	139993	deletion	15.823
BOV3148	N'Dama (Co)	taurine	3	BovineHD0300028669	99795825	BovineHD0300028677	99836774	7	40950	duplication	13.167
BOV3148	N'Dama (Co)	taurine	4	BovineHD0400012361	45054839	BovineHD0400012363	45069095	3	14257	duplication	14.0016
BOV3148	N'Dama (Co)	taurine	4	BovineHD0400031196	108988241	BovineHD0400031215	109051121	20	62881	deletion	125.968
BOV3148	N'Dama (Co)	taurine	5	BovineHD0500006524	22514133	BovineHD0500006529	22563988	6	49856	deletion	30.5007
BOV3148	N'Dama (Co)	taurine	5	BovineHD0500016665	59421039	BovineHD0500016670	59442269	4	21231	deletion	15.0802
BOV3148	N'Dama (Co)	taurine	5	BovineHD0500020761	73185738	BovineHD0500020763	73190311	4	4574	deletion	12.4262
BOV3148	N'Dama (Co)	taurine	5	BovineHD0500034077	117281795	BovineHD0500034078	117286811	2	5017	deletion	14.3876
BOV3148	N'Dama (Co)	taurine	5	BovineHD0500034145	117533059	BovineHD0500034153	117586036	8	52978	deletion	49.04
BOV3148	N'Dama (Co)	taurine	7	BovineHD0700033609	18531324	BovineHD0700005194	18562682	6	31359	deletion	31.6602
BOV3148	N'Dama (Co)	taurine	7	BTB-01592167	87116662	BovineHD0700025573	87133023	4	16362	deletion	30.2797
BOV3148	N'Dama (Co)	taurine	8	BovineHD0800024778	83242450	BovineHD0800024779	83249542	2	7093	deletion	11.4766
BOV3148	N'Dama (Co)	taurine	8	BovineHD0800028400	96129918	BovineHD0800028413	96181815	13	51898	deletion	87.7445
BOV3148	N'Dama (Co)	taurine	9	BovineHD0900004854	17922604	BovineHD0900004859	17947471	5	24868	deletion	11.5722
BOV3148	N'Dama (Co)	taurine	10	BovineHD1000007626	23180741	BovineHD1000007632	23222741	6	42001	deletion	20.1956
BOV3148	N'Dama (Co)	taurine	10	BovineHD1000008234	25231436	BovineHD1000008250	25265627	2	34192	deletion	11.952
BOV3148	N'Dama (Co)	taurine	12	BovineHD1200000187	936045	BovineHD1200000191	944850	5	8806	deletion	32.2302
BOV3148	N'Dama (Co)	taurine	12	BovineHD1200020448	73767537	BovineHD1200020521	73961078	9	193542	deletion	19.1128
BOV3148	N'Dama (Co)	taurine	12	BovineHD1200020745	74578587	BovineHD1200020844	74849756	6	271170	deletion	11.497
BOV3148	N'Dama (Co)	taurine	15	BovineHD4100011789	11393603	BovineHD1500002895	11420564	7	26962	deletion	19.9835
BOV3148	N'Dama (Co)	taurine	15	BovineHD1500013202	46605212	BovineHD1500013219	46623335	15	18124	duplication	13.0872
BOV3148	N'Dama (Co)	taurine	15	BovineHD1500013374	46898690	BovineHD1500013399	46975690	11	77001	duplication	27.2814
BOV3148	N'Dama (Co)	taurine	15	BovineHD1500023198	79565725	BovineHD1500023218	79612403	5	46679	deletion	23.1739
BOV3148	N'Dama (Co)	taurine	15	BovineHD1500023455	80573351	BovineHD1500023503	80784038	15	210688	duplication	31.1298
BOV3148	N'Dama (Co)	taurine	17	BovineHD1700007050	25056695	BovineHD1700007057	25119996	4	63302	deletion	15.3549
BOV3148	N'Dama (Co)	taurine	17	BovineHD1700014416	50746686	BovineHD1700014419	50759827	3	13142	deletion	16.2279
BOV3148	N'Dama (Co)	taurine	17	BovineHD1700014421	50783963	BovineHD1700014421	50783963	1	1	deletion	13.7065
BOV3148	N'Dama (Co)	taurine	17	BovineHD1700014423	50793252	BovineHD1700014431	50962760	5	169509	deletion	26.2569
BOV3148	N'Dama (Co)	taurine	17	BovineHD1700014483	51115979	BovineHD1700014495	51370688	6	254710	deletion	35.2488
BOV3148	N'Dama (Co)	taurine	18	BovineHD1800019186	65766249	BovineHD1800019187	65771834	3	5586	deletion	10.4235
BOV3148	N'Dama (Co)	taurine	24	BovineHD2400006672	24579328	BTA-57640-no-rs	24582206	3	2879	deletion	16.5198
BOV3148	N'Dama (Co)	taurine	28	BovineHD2800000853	2572926	BTB-02032980	2638563	9	65638	duplication	18.3652
BOV3148	N'Dama (Co)	taurine	29	BovineHD2900015420	27363231	BovineHD2900008053	27405618	11	42388	deletion	29.6005
BOV3148	N'Dama (Co)	taurine	29	ARS-BFGL-NGS-77311	28373357	BovineHD2900015426	28392501	3	19145	duplication	11.2144
BOV3151	N'Dama (Co)	taurine	1	BovineHD4100000168	32134740	BovineHD0100009302	32142914	3	8175	deletion	18.1172
BOV3151	N'Dama (Co)	taurine	1	BovineHD0100023862	83218713	BovineHD0100023866	83238102	5	19390	deletion	13.3596
BOV3151	N'Dama (Co)	taurine	1	BovineHD0100047110	93730576	BovineHD0100026605	93819471	10	88896	deletion	62.5289
BOV3151	N'Dama (Co)	taurine	2	BovineHD0200021631	75425008	BovineHD0200021648	75464316	16	39309	deletion	111.431
BOV3151	N'Dama (Co)	taurine	3	BovineHD0300016479	54382375	BovineHD0300036142	54522367	3	139993	deletion	15.7645
BOV3151	N'Dama (Co)	taurine	4	Hapmap38341-BTA-70281	41610894	BovineHD0400011508	41618543	2	7650	deletion	14.8618
BOV3151	N'Dama (Co)	taurine	4	BovineHD0400029003	103103335	BovineHD0400029008	103116301	6	12967	deletion	24.7084
BOV3151	N'Dama (Co)	taurine	5	BovineHD0500006524	22514133	BovineHD0500006529	22563988	6	49856	deletion	37.6109
BOV3151	N'Dama (Co)	taurine	5	BovineHD0500036171	99542086	BovineHD0500028478	99570377	6	28292	deletion	13.1042
BOV3151	N'Dama (Co)	taurine	5	BovineHD0500029371	102598125	BovineHD0500029373	102601337	2	3213	deletion	13.9432
BOV3151	N'Dama (Co)	taurine	5	BovineHD0500029560	103280697	BovineHD0500029569	103320352	3	39656	deletion	20.1232
BOV3151	N'Dama (Co)	taurine	5	BovineHD0500034145	117533059	BovineHD0500034153	117586036	7	52978	deletion	42.2445
BOV3151	N'Dama (Co)	taurine	6	BovineHD0600000778	3089088	BovineHD0600000783	3099852	7	10765	deletion	25.4905
BOV3151	N'Dama (Co)	taurine	6	BovineHD0600015722	57448716	BovineHD0600015725	57464144	4	15429	deletion	15.6412
BOV3151	N'Dama (Co)	taurine	6	BovineHD4100005270	84042568	BovineHD0600023142	84110627	34	68060	duplication	70.4764
BOV3151	N'Dama (Co)	taurine	6	BovineHD0600023395	85057599	BovineHD0600023404	85093387	8	35789	duplication	21.9308
BOV3151	N'Dama (Co)	taurine	7	BovineHD0700012438	42745346	BovineHD0700012446	42770483	7	25138	deletion	25.2748
BOV3151	N'Dama (Co)	taurine	7	BovineHD0700033720	43487164	BovineHD0700012611	43498441	4	11278	deletion	12.18
BOV3151	N'Dama (Co)	taurine	7	BovineHD0700017485	60935907	BovineHD0700017489	60944034	5	8128	deletion	20.7731
BOV3151	N'Dama (Co)	taurine	7	BovineHD0700020771	70614678	BovineHD0700020818	70747504	26	132827	duplication	44.5957
BOV3151	N'Dama (Co)	taurine	8	BovineHD0800004015	12459571	BovineHD0800004022	12498395	7	38825	deletion	36.295
BOV3151	N'Dama (Co)	taurine	8	BovineHD0800028400	96129918	BovineHD0800028413	96181815	13	51898	deletion	89.0092
BOV3151	N'Dama (Co)	taurine	9	BovineHD0900001247	5972581	BovineHD0900001248	5976656	2	4076	deletion	13.505
BOV3151	N'Dama (Co)	taurine	10	BovineHD1000007947	24223514	BovineHD1000030566	24285616	4	62103	deletion	13.4008
BOV3151	N'Dama (Co)	taurine	10	BovineHD1000008234	25231436	BovineHD1000008258	25297208	4	65773	duplication	11.2721
BOV3151	N'Dama (Co)	taurine	11	BovineHD1100017047	59595643	BovineHD1100017051	59603949	4	8307	deletion	12.8419
BOV3151	N'Dama (Co)	taurine	12	BovineHD1200012072	43164746	BovineHD1200012080	43196111	8	31366	deletion	19.8583
BOV3151	N'Dama (Co)	taurine	12	BovineHD1200017419	63443073	ARS-BFGL-NGS-59000	63477827	11	34755	deletion	54.5652
BOV3151	N'Dama (Co)	taurine	12	BovineHD1200019787	72058027	BovineHD1200019825	72123747	12	65721	deletion	50.9565
BOV3151	N'Dama (Co)	taurine	12	BovineHD1200028311	73363460	BovineHD1200027111	73387202	5	23743	deletion	10.3391
BOV3151	N'Dama (Co)	taurine	12	BovineHD1200020401	73657824	BovineHD1200028327	73666963	3	9140	deletion	12.4936
BOV3151	N'Dama (Co)	taurine	12	BovineHD1200020448	73767537	BovineHD1200020565	74111618	14	344082	deletion	30.5103
BOV3151	N'Dama (Co)	taurine	12	BovineHD1200020644	74327005	BovineHD1200020752	74589404	12	262400	deletion	56.6307
BOV3151	N'Dama (Co)	taurine	12	BovineHD1200020836	74840021	BovineHD1200020892	75017633	13	177613	deletion	71.0043
BOV3151	N'Dama (Co)	taurine	12	BovineHD1200021214	75770032	BovineHD1200028476	75946247	7	176216	deletion	34.5159
BOV3151	N'Dama (Co)	taurine	13	BovineHD1300002409	9070633	BovineHD1300002443	9174027	36	103395	duplication	47.4254
BOV3151	N'Dama (Co)	taurine	13	BovineHD1300015302	53971268	BovineHD1300015307	53982995	6	11728	deletion	17.8279
BOV3151	N'Dama (Co)	taurine	15	BovineHD1500019948	69138692	BovineHD1500019970	69188527	25	49836	deletion	78.9344
BOV3151	N'Dama (Co)	taurine	15	BovineHD1500023255	79763209	BovineHD4100012237	79766609	3	3401	deletion	13.5237
BOV3151	N'Dama (Co)	taurine	17	BovineHD1700007050	25056695	BovineHD1700007057	25119996	4	63302	deletion	15.9838
BOV3151	N'Dama (Co)	taurine	17	BovineHD1700014416	50746686	BovineHD1700014419	50759827	3	13142	deletion	19.0805
BOV3151	N'Dama (Co)	taurine	17	BovineHD1700014421	50783963	BovineHD1700014421	50783963	1	1	deletion	10.4983
BOV3151	N'Dama (Co)	taurine	17	BovineHD1700014423	50793252	BovineHD1700014431	50962760	6	169509	deletion	37.1892
BOV3151	N'Dama (Co)	taurine	17	BovineHD1700014483	51115979	BovineHD1700014495	51370688	6	254710	deletion	36.6556
BOV3151	N'Dama (Co)	taurine	17	BovineHD1700021314	72929942	BovineHD1700021315	72936768	2	6827	deletion	11.9726
BOV3151	N'Dama (Co)	taurine	18	BovineHD1800003457	9741999	Hapmap58843-rs29022852	9752287	6	10289	deletion	13.8797
BOV3151	N'Dama (Co)	taurine	18	BovineHD1800019186	65766249	BovineHD1800019187	65771834	3	5586	deletion	17.5527
BOV3151	N'Dama (Co)	taurine	23	BovineHD2300007040	25335659	ARS-BFGL-NGS-54047	25426985	12	91327	duplication	22.4648
BOV3151	N'Dama (Co)	taurine	23	BovineHD2300007059	25428298	BovineHD2300007068	25443589	10	15292	deletion	62.7243
BOV3151	N'Dama (Co)	taurine	23	BovineHD2300007148	25747610	BovineHD4100016081	25856289	3	108680	deletion	13.775
BOV3151	N'Dama (Co)	taurine	23	BovineHD2300008019	28486281	BovineHD2300015634	28494393	3	8113	deletion	12.9498
BOV3151	N'Dama (Co)	taurine	23	BovineHD2300008469	29682163	BovineHD2300008475	29696718	7	14556	deletion	27.6567
BOV3151	N'Dama (Co)	taurine	24	BovineHD2400004363	16218919	BovineHD2400004365	16223480	3	4562	deletion	11.6945
BOV3151	N'Dama (Co)	taurine	24	BovineHD2400006672	24579328	BTA-57640-no-rs	24582206	3	2879	deletion	13.2575
BOV3151	N'Dama (Co)	taurine	26	BovineHD2600009286	34296519	BovineHD2600009288	34299839	3	3321	deletion	13.6262
BOV3152	N'Dama (Co)	taurine	1	BovineHD4100000168	32134740	BovineHD0100009302	32142914	3	8175	deletion	17.1873
BOV3152	N'Dama (Co)	taurine	1	BovineHD0100023862	83218713	BovineHD0100023866	83238102	5	19390	deletion	26.333
BOV3152	N'Dama (Co)	taurine	1	BovineHD0100047110	93730576	BovineHD0100026605	93819471	10	88896	deletion	65.211
BOV3152	N'Dama (Co)	taurine	2	BovineHD0200021631	75425008	BovineHD0200021648	75464316	16	39309	deletion	110.425
BOV3152	N'Dama (Co)	taurine	3	BovineHD0300016479	54382375	BovineHD0300036142	54522367	3	139993	deletion	14.9445
BOV3152	N'Dama (Co)	taurine	3	BovineHD0300028672	99811044	BovineHD0300028677	99836774	5	25731	duplication	21.1246
BOV3152	N'Dama (Co)	taurine	4	BovineHD0400016039	58972371	UA-IFASA-1608	58998553	5	26183	deletion	10.486
BOV3152	N'Dama (Co)	taurine	4	BovineHD0400029002	103099647	BovineHD0400029008	103116301	8	16655	deletion	23.1381
BOV3152	N'Dama (Co)	taurine	4	BovineHD0400031196	108988241	BovineHD0400031215	109051121	20	62881	deletion	132.081
BOV3152	N'Dama (Co)	taurine	5	BovineHD0500001178	4520002	BovineHD0500001180	4531901	5	11900	deletion	11.0094
BOV3152	N'Dama (Co)	taurine	5	BovineHD0500006524	22514133	BovineHD0500006529	22563988	6	49856	deletion	39.9198
BOV3152	N'Dama (Co)	taurine	5	BTA-73718-no-rs	61790994	BovineHD0500017323	61821222	12	30229	deletion	60.0499
BOV3152	N'Dama (Co)	taurine	5	BovineHD0500034145	117533059	BovineHD0500034153	117586036	8	52978	deletion	48.8227
BOV3152	N'Dama (Co)	taurine	6	BovineHD0600000778	3089088	BovineHD0600000784	3109223	8	20136	deletion	50.3048
BOV3152	N'Dama (Co)	taurine	6	BovineHD0600014647	53463702	BovineHD0600014648	53465381	2	1680	deletion	12.2516
BOV3152	N'Dama (Co)	taurine	6	BovineHD0600015722	57448716	BovineHD0600015725	57464144	4	15429	deletion	12.7525
BOV3152	N'Dama (Co)	taurine	7	BovineHD0700012438	42745346	BovineHD0700012446	42770483	7	25138	deletion	18.5055
BOV3152	N'Dama (Co)	taurine	7	BTB-01592167	87116662	BovineHD0700025573	87133023	4	16362	deletion	24.6879
BOV3152	N'Dama (Co)	taurine	8	BovineHD0800004015	12459571	BovineHD0800004022	12498395	7	38825	deletion	42.6633
BOV3152	N'Dama (Co)	taurine	8	BovineHD0800024778	83242450	BovineHD0800024779	83249542	2	7093	deletion	11.7913
BOV3152	N'Dama (Co)	taurine	8	BovineHD0800028400	96129918	BovineHD0800028413	96181815	12	51898	deletion	84.4079
BOV3152	N'Dama (Co)	taurine	9	BovineHD0900007932	29175108	BovineHD0900007933	29177772	2	2665	deletion	13.3922
BOV3152	N'Dama (Co)	taurine	10	BovineHD1000007274	22371549	BovineHD1000007276	22377346	3	5798	deletion	10.5664
BOV3152	N'Dama (Co)	taurine	10	BovineHD1000007630	23208530	BovineHD1000007632	23222741	3	14212	deletion	13.3913
BOV3152	N'Dama (Co)	taurine	11	BovineHD1100013376	46023684	BovineHD1100013378	46026983	3	3300	deletion	19.788
BOV3152	N'Dama (Co)	taurine	12	BovineHD1200000187	936045	BovineHD1200000191	944850	5	8806	deletion	31.4333
BOV3152	N'Dama (Co)	taurine	12	BovineHD1200019787	72058027	BovineHD1200019821	72118047	10	60021	deletion	19.9189
BOV3152	N'Dama (Co)	taurine	12	BovineHD1200020401	73657824	BovineHD1200028327	73666963	3	9140	deletion	13.9272
BOV3152	N'Dama (Co)	taurine	12	BovineHD1200020448	73767537	BovineHD1200020457	73779660	4	12124	deletion	14.0279
BOV3152	N'Dama (Co)	taurine	12	BovineHD1200020521	73961078	BovineHD1200020565	74111618	6	150541	deletion	19.7506
BOV3152	N'Dama (Co)	taurine	12	BovineHD1200020644	74327005	BovineHD1200020874	74942860	23	615856	deletion	111.819
BOV3152	N'Dama (Co)	taurine	12	BovineHD1200021214	75770032	BovineHD1200028476	75946247	7	176216	deletion	35.2795
BOV3152	N'Dama (Co)	taurine	13	BovineHD1300002415	9093356	BovineHD1300002443	9174027	30	80672	duplication	50.5658
BOV3152	N'Dama (Co)	taurine	15	BovineHD4100011789	11393603	BovineHD1500002895	11420564	7	26962	deletion	22.091
BOV3152	N'Dama (Co)	taurine	15	BovineHD1500019948	69138692	BovineHD1500019966	69175593	20	36902	deletion	87.0379
BOV3152	N'Dama (Co)	taurine	15	BovineHD1500023145	79382459	BovineHD1500023147	79385887	3	3429	duplication	11.7796
BOV3152	N'Dama (Co)	taurine	15	BovineHD1500023439	80511026	BovineHD1500023507	80795701	19	284676	duplication	61.7436
BOV3152	N'Dama (Co)	taurine	17	BovineHD1700002330	8107896	BovineHD1700002331	8108442	2	547	duplication	10.4424
BOV3152	N'Dama (Co)	taurine	17	BovineHD1700007050	25056695	BovineHD1700007057	25119996	4	63302	deletion	21.8623
BOV3152	N'Dama (Co)	taurine	17	BovineHD1700014416	50746686	BovineHD1700014419	50759827	3	13142	deletion	15.6705
BOV3152	N'Dama (Co)	taurine	17	BovineHD1700014421	50783963	BovineHD1700014421	50783963	1	1	deletion	11.5515
BOV3152	N'Dama (Co)	taurine	17	BovineHD1700014423	50793252	BovineHD1700014431	50962760	6	169509	deletion	30.5353
BOV3152	N'Dama (Co)	taurine	17	BovineHD1700014483	51115979	BovineHD1700014495	51370688	6	254710	deletion	28.7888
BOV3152	N'Dama (Co)	taurine	17	BovineHD1700018313	63655359	BovineHD1700018321	63668916	7	13558	duplication	14.3825
BOV3152	N'Dama (Co)	taurine	18	BovineHD1800019186	65766249	BovineHD1800019187	65771834	3	5586	deletion	16.8898
BOV3152	N'Dama (Co)	taurine	19	BovineHD1900000916	3895190	BovineHD1900000926	3918888	10	23699	deletion	30.523
BOV3152	N'Dama (Co)	taurine	22	BovineHD2200006695	22958330	BovineHD2200006707	22975030	13	16701	duplication	23.5137
BOV3152	N'Dama (Co)	taurine	23	BovineHD2300007058	25425442	BovineHD2300007067	25442124	11	16683	deletion	48.3754
BOV3152	N'Dama (Co)	taurine	23	BovineHD2300007168	25859762	BovineHD2300007173	25866835	4	7074	deletion	10.5674
BOV3152	N'Dama (Co)	taurine	24	BovineHD2400004363	16218919	BovineHD2400004365	16223480	3	4562	deletion	14.4223
BOV3152	N'Dama (Co)	taurine	27	BovineHD2700006721	23922834	Hapmap54743-rs29013433	23928751	3	5918	deletion	10.4323
BOV3152	N'Dama (Co)	taurine	28	BovineHD2800000853	2572926	BTB-02032980	2638563	9	65638	duplication	20.1065
BOV3152	N'Dama (Co)	taurine	29	BovineHD4100018857	11094697	ARS-BFGL-NGS-25195	11099809	4	5113	deletion	24.1096
BOV3154	N'Dama (Co)	taurine	1	BovineHD4100000168	32134740	BovineHD0100009302	32142914	3	8175	deletion	18.2787
BOV3154	N'Dama (Co)	taurine	1	BovineHD0100010687	37302581	BovineHD0100010688	37303262	2	682	duplication	10.3032
BOV3154	N'Dama (Co)	taurine	1	BovineHD0100013503	47742500	Hapmap42068-BTA-111564	47745480	3	2981	duplication	11.6341
BOV3154	N'Dama (Co)	taurine	1	BovineHD0100023862	83218713	BovineHD0100023866	83238102	5	19390	deletion	20.1798
BOV3154	N'Dama (Co)	taurine	1	BovineHD0100047110	93730576	BovineHD0100026605	93819471	10	88896	deletion	66.8935
BOV3154	N'Dama (Co)	taurine	1	BovineHD4100000914	154912960	BovineHD0100045191	154948961	16	36002	duplication	11.9703
BOV3154	N'Dama (Co)	taurine	3	BovineHD0300014268	46799485	BovineHD0300014271	46808604	4	9120	deletion	26.7675
BOV3154	N'Dama (Co)	taurine	3	BovineHD0300035020	119801945	BovineHD0300035021	119806007	2	4063	deletion	13.2977
BOV3154	N'Dama (Co)	taurine	4	BovineHD0400012361	45054839	BovineHD0400012364	45072215	4	17377	duplication	15.4447
BOV3154	N'Dama (Co)	taurine	5	BovineHD0500006524	22514133	BovineHD0500006529	22563988	6	49856	deletion	40.2705
BOV3154	N'Dama (Co)	taurine	5	BTB-01563758	58966295	BovineHD0500035997	59168921	15	202627	duplication	21.1508
BOV3154	N'Dama (Co)	taurine	5	BTB-02067717	59364363	BovineHD0500016694	59648377	22	284015	duplication	30.3078
BOV3154	N'Dama (Co)	taurine	5	BovineHD0500022647	79941263	Hapmap50921-BTA-24204	79954124	5	12862	deletion	24.5265
BOV3154	N'Dama (Co)	taurine	5	BovineHD0500034077	117281795	BovineHD0500034093	117356476	3	74682	deletion	12.6974
BOV3154	N'Dama (Co)	taurine	5	BovineHD0500034096	117366040	BovineHD0500034128	117462566	18	96527	deletion	121.056
BOV3154	N'Dama (Co)	taurine	5	BovineHD0500034130	117472606	BovineHD0500034154	117592372	14	119767	deletion	99.3317
BOV3154	N'Dama (Co)	taurine	6	BovineHD0600000778	3089088	BovineHD0600000783	3099852	7	10765	deletion	18.6845
BOV3154	N'Dama (Co)	taurine	6	BovineHD0600000797	3190744	BovineHD0600000803	3217181	7	26438	duplication	33.4754
BOV3154	N'Dama (Co)	taurine	6	BovineHD0600014647	53463702	BovineHD0600014648	53465381	2	1680	deletion	12.4703
BOV3154	N'Dama (Co)	taurine	6	BovineHD0600015438	56426863	BovineHD0600015440	56438996	3	12134	deletion	14.0944
BOV3154	N'Dama (Co)	taurine	6	BovineHD0600015722	57448716	BovineHD0600015725	57464144	4	15429	deletion	12.7178
BOV3154	N'Dama (Co)	taurine	7	BovineHD0700012438	42745346	ARS-BFGL-NGS-23938	42788788	9	43443	deletion	60.9586
BOV3154	N'Dama (Co)	taurine	7	BovineHD0700015566	53944893	BovineHD0700015568	53946890	3	1998	deletion	20.6645
BOV3154	N'Dama (Co)	taurine	8	BovineHD0800000770	2252209	BovineHD0800000772	2253891	3	1683	deletion	17.3732
BOV3154	N'Dama (Co)	taurine	8	BovineHD0800004015	12459571	BovineHD0800004022	12498395	7	38825	deletion	48.9461
BOV3154	N'Dama (Co)	taurine	8	BovineHD0800028364	95983063	BovineHD0800028373	96039953	10	56891	deletion	62.0304
BOV3154	N'Dama (Co)	taurine	8	BovineHD0800028400	96129918	BovineHD0800028413	96181815	13	51898	deletion	89.3354
BOV3154	N'Dama (Co)	taurine	9	BovineHD0900006744	25043418	BovineHD0900006746	25050866	3	7449	deletion	15.9996
BOV3154	N'Dama (Co)	taurine	10	BovineHD1000007672	23369340	BovineHD1000007691	23413050	2	43711	deletion	10.6591
BOV3154	N'Dama (Co)	taurine	10	BovineHD1000007904	24081861	BovineHD1000007922	24150282	3	68422	deletion	13.517
BOV3154	N'Dama (Co)	taurine	10	BovineHD1000007959	24275820	BovineHD1000030566	24285616	3	9797	deletion	13.6145
BOV3154	N'Dama (Co)	taurine	11	BovineHD1100024568	85527924	BovineHD1100024573	85555152	6	27229	deletion	14.258
BOV3154	N'Dama (Co)	taurine	12	BovineHD1200000187	936045	BovineHD1200000191	944850	5	8806	deletion	34.8117
BOV3154	N'Dama (Co)	taurine	12	BovineHD1200019528	71268774	BovineHD1200019801	72077746	29	808973	duplication	41.6177
BOV3154	N'Dama (Co)	taurine	12	BovineHD1200020004	72511101	BovineHD1200020124	72882991	79	371891	deletion	549.648
BOV3154	N'Dama (Co)	taurine	12	BovineHD1200020163	73001857	BTB-01761781	73497775	17	495919	duplication	36.1993
BOV3154	N'Dama (Co)	taurine	12	BovineHD1200020357	73553506	BovineHD1200028327	73666963	6	113458	deletion	21.8942
BOV3154	N'Dama (Co)	taurine	12	BovineHD1200020632	74302958	BovineHD1200028373	74359566	3	56609	deletion	15.8345
BOV3154	N'Dama (Co)	taurine	12	BovineHD1200020836	74840021	BovineHD1200020854	74872195	6	32175	deletion	35.268
BOV3154	N'Dama (Co)	taurine	12	BovineHD1200020869	74930625	BovineHD1200020874	74942860	3	12236	deletion	13.4539
BOV3154	N'Dama (Co)	taurine	12	BovineHD1200020891	75016673	BovineHD1200020930	75193156	7	176484	deletion	41.2924
BOV3154	N'Dama (Co)	taurine	12	BovineHD1200021378	76154619	BovineHD1200021549	76557552	7	402934	duplication	10.1235
BOV3154	N'Dama (Co)	taurine	12	BovineHD1200022353	78494480	BovineHD1200022355	78498214	3	3735	deletion	11.1079
BOV3154	N'Dama (Co)	taurine	13	BovineHD1300015301	53965014	BovineHD1300015307	53982995	7	17982	deletion	14.3062
BOV3154	N'Dama (Co)	taurine	14	BovineHD1400001780	6656054	BovineHD1400001784	6665921	6	9868	deletion	26.7195
BOV3154	N'Dama (Co)	taurine	15	BovineHD1500004427	17468170	BovineHD1500004431	17479571	5	11402	deletion	10.2046
BOV3154	N'Dama (Co)	taurine	15	BovineHD1500012763	45485037	BovineHD1500012784	45528216	18	43180	deletion	19.2612
BOV3154	N'Dama (Co)	taurine	15	BovineHD1500023255	79763209	BovineHD1500023258	79773117	5	9909	deletion	22.9924
BOV3154	N'Dama (Co)	taurine	15	BovineHD1500023455	80573351	BovineHD1500023507	80795701	16	222351	duplication	12.657
BOV3154	N'Dama (Co)	taurine	17	BovineHD1700007050	25056695	BovineHD1700007057	25119996	4	63302	deletion	18.4092
BOV3154	N'Dama (Co)	taurine	17	BovineHD1700008379	29546210	BovineHD1700008390	29585726	13	39517	deletion	24.9772
BOV3154	N'Dama (Co)	taurine	17	BovineHD1700012008	43316432	BovineHD1700012009	43317532	2	1101	deletion	13.6647
BOV3154	N'Dama (Co)	taurine	17	BovineHD1700014416	50746686	BovineHD1700014419	50759827	3	13142	deletion	17.1534
BOV3154	N'Dama (Co)	taurine	17	BovineHD1700014421	50783963	BovineHD1700014421	50783963	1	1	deletion	11.1993
BOV3154	N'Dama (Co)	taurine	17	BovineHD1700014423	50793252	BovineHD1700014431	50962760	6	169509	deletion	32.2016
BOV3154	N'Dama (Co)	taurine	17	BovineHD1700014483	51115979	BovineHD1700014495	51370688	6	254710	deletion	30.5882
BOV3154	N'Dama (Co)	taurine	18	BovineHD1800009818	32441376	BovineHD1800009820	32446947	4	5572	deletion	13.1533
BOV3154	N'Dama (Co)	taurine	19	BovineHD1900000916	3895190	BovineHD1900000926	3918888	10	23699	deletion	35.0909
BOV3154	N'Dama (Co)	taurine	21	BovineHD2100006654	22618557	BovineHD2100006658	22635336	5	16780	duplication	15.1655
BOV3154	N'Dama (Co)	taurine	23	BovineHD2300007048	25349535	BovineHD2300007068	25443589	19	94055	duplication	47.274
BOV3154	N'Dama (Co)	taurine	23	BovineHD2300007148	25747610	BovineHD2300007194	26287961	11	540352	duplication	11.8934
BOV3154	N'Dama (Co)	taurine	23	BovineHD2300008003	28442281	ARS-BFGL-NGS-39	28563533	10	121253	duplication	10.929
BOV3154	N'Dama (Co)	taurine	23	BovineHD2300008328	29263908	BovineHD2300008351	29320903	17	56996	duplication	39.2195
BOV3154	N'Dama (Co)	taurine	26	BovineHD2600000678	3725279	BovineHD2600000790	4080042	112	354764	deletion	428.326
BOV3154	N'Dama (Co)	taurine	28	BovineHD2800000126	287007	BovineHD2800000128	290320	3	3314	deletion	16.4502
BOV3154	N'Dama (Co)	taurine	28	BovineHD2800000847	2544117	BTB-02032980	2638563	13	94447	duplication	34.8376
BOV3154	N'Dama (Co)	taurine	29	BovineHD2900015420	27363231	BovineHD2900008053	27405618	11	42388	deletion	20.3338
BOV3155	N'Dama (Co)	taurine	1	BovineHD4100000168	32134740	BovineHD0100009302	32142914	3	8175	deletion	14.036
BOV3155	N'Dama (Co)	taurine	1	BovineHD0100011028	38245782	BovineHD0100011029	38249922	2	4141	deletion	13.6722
BOV3155	N'Dama (Co)	taurine	1	BovineHD0100023862	83218713	BovineHD0100023866	83238102	5	19390	deletion	25.1548
BOV3155	N'Dama (Co)	taurine	1	BovineHD0100047110	93730576	BovineHD0100026605	93819471	10	88896	deletion	70.5427
BOV3155	N'Dama (Co)	taurine	1	BovineHD0100035049	124142939	BovineHD0100035050	124148533	2	5595	deletion	12.0101
BOV3155	N'Dama (Co)	taurine	2	BovineHD0200021631	75425008	BovineHD0200021648	75464316	16	39309	deletion	63.4152
BOV3155	N'Dama (Co)	taurine	2	BovineHD0200034016	117990638	BovineHD0200034052	118095099	22	104462	deletion	56.0299
BOV3155	N'Dama (Co)	taurine	2	BovineHD0200034077	118128363	BovineHD0200034085	118158564	10	30202	deletion	21.3422
BOV3155	N'Dama (Co)	taurine	3	BovineHD0300014268	46799485	BovineHD0300014271	46808604	4	9120	deletion	22.339
BOV3155	N'Dama (Co)	taurine	3	BovineHD0300016479	54382375	BovineHD0300036142	54522367	3	139993	deletion	14.6274
BOV3155	N'Dama (Co)	taurine	4	BovineHD0400012361	45054839	BovineHD0400012364	45072215	4	17377	duplication	10.712
BOV3155	N'Dama (Co)	taurine	5	BovineHD0500001178	4520002	BovineHD0500001180	4531901	5	11900	deletion	21.6239
BOV3155	N'Dama (Co)	taurine	5	BovineHD0500006524	22514133	BovineHD0500006529	22563988	6	49856	deletion	33.8744
BOV3155	N'Dama (Co)	taurine	5	BovineHD0500012826	44647006	BovineHD0500012829	44657670	3	10665	deletion	12.7054
BOV3155	N'Dama (Co)	taurine	5	BovineHD0500016674	59496240	BovineHD0500016694	59648377	16	152138	duplication	11.3167
BOV3155	N'Dama (Co)	taurine	5	BovineHD0500034145	117533059	BovineHD0500034153	117586036	8	52978	deletion	46.4434
BOV3155	N'Dama (Co)	taurine	6	BovineHD0600000778	3089088	BovineHD0600000783	3099852	7	10765	deletion	19.1791
BOV3155	N'Dama (Co)	taurine	6	BovineHD0600015722	57448716	BovineHD0600015725	57464144	4	15429	deletion	12.3375
BOV3155	N'Dama (Co)	taurine	7	BovineHD0700012438	42745346	ARS-BFGL-NGS-23938	42788788	9	43443	deletion	12.8217
BOV3155	N'Dama (Co)	taurine	7	BTB-01592167	87116662	BovineHD0700025573	87133023	4	16362	deletion	28.7919
BOV3155	N'Dama (Co)	taurine	8	BovineHD0800000770	2252209	BovineHD0800000772	2253891	3	1683	deletion	16.9302
BOV3155	N'Dama (Co)	taurine	8	BovineHD0800004015	12459571	BovineHD0800004022	12498395	7	38825	deletion	45.5723
BOV3155	N'Dama (Co)	taurine	8	BovineHD0800024778	83242450	BovineHD0800024779	83249542	2	7093	deletion	12.1501
BOV3155	N'Dama (Co)	taurine	8	BovineHD0800028400	96129918	BovineHD0800028413	96181815	13	51898	deletion	82.9444
BOV3155	N'Dama (Co)	taurine	9	BovineHD0900001005	4886986	BovineHD0900001007	4893923	3	6938	deletion	15.0339
BOV3155	N'Dama (Co)	taurine	9	BovineHD0900004854	17922604	BovineHD0900004859	17947471	5	24868	deletion	13.9929
BOV3155	N'Dama (Co)	taurine	10	BovineHD1000007630	23208530	BovineHD1000007662	23342481	5	133952	deletion	14.8275
BOV3155	N'Dama (Co)	taurine	10	BovineHD1000007799	23800720	BovineHD1000007863	23938808	16	138089	deletion	40.1062
BOV3155	N'Dama (Co)	taurine	11	BovineHD1100015456	52985065	BovineHD1100015461	53002043	6	16979	deletion	19.2209
BOV3155	N'Dama (Co)	taurine	12	BovineHD1200000187	936045	BovineHD1200000191	944850	5	8806	deletion	21.9539
BOV3155	N'Dama (Co)	taurine	12	BovineHD1200012072	43164746	BovineHD1200012078	43193070	7	28325	deletion	11.6937
BOV3155	N'Dama (Co)	taurine	12	BovineHD1200017532	63967025	BovineHD1200017534	63973118	4	6094	duplication	14.6008
BOV3155	N'Dama (Co)	taurine	12	BovineHD1200019997	72501540	BovineHD1200027104	72540763	17	39224	duplication	24.7444
BOV3155	N'Dama (Co)	taurine	12	BovineHD1200020064	72666955	BovineHD1200020101	72756887	26	89933	duplication	33.6793
BOV3155	N'Dama (Co)	taurine	12	BovineHD1200028309	73319626	BovineHD1200020343	73492233	11	172608	deletion	16.9007
BOV3155	N'Dama (Co)	taurine	12	BovineHD1200028439	75462926	BovineHD1200021134	75579245	10	116320	duplication	21.5808
BOV3155	N'Dama (Co)	taurine	15	BovineHD1500004427	17468170	BovineHD1500004431	17479571	5	11402	deletion	10.6927
BOV3155	N'Dama (Co)	taurine	15	BovineHD1500023198	79565725	BovineHD1500023218	79612403	5	46679	deletion	31.9674
BOV3155	N'Dama (Co)	taurine	15	BovineHD1500023455	80573351	BovineHD1500023469	80651588	7	78238	duplication	15.1667
BOV3155	N'Dama (Co)	taurine	15	BTB-00619057	80717128	BovineHD1500023503	80784038	6	66911	duplication	21.5348
BOV3155	N'Dama (Co)	taurine	17	BovineHD1700007050	25056695	BovineHD1700007057	25119996	4	63302	deletion	15.0022
BOV3155	N'Dama (Co)	taurine	17	BovineHD1700014416	50746686	BovineHD1700014419	50759827	3	13142	deletion	14.8163
BOV3155	N'Dama (Co)	taurine	17	BovineHD1700014421	50783963	BovineHD1700014421	50783963	1	1	deletion	10.4611
BOV3155	N'Dama (Co)	taurine	17	BovineHD1700014423	50793252	BovineHD1700014431	50962760	6	169509	deletion	27.0509
BOV3155	N'Dama (Co)	taurine	17	BovineHD1700014483	51115979	BovineHD1700014495	51370688	6	254710	deletion	27.2743
BOV3155	N'Dama (Co)	taurine	18	BovineHD1800003457	9741999	BovineHD1800003461	9746255	5	4257	deletion	23.384
BOV3155	N'Dama (Co)	taurine	18	BovineHD1800019186	65766249	BovineHD1800019187	65771834	3	5586	deletion	14.7281
BOV3155	N'Dama (Co)	taurine	22	BovineHD2200017198	59231237	BovineHD2200017230	59292794	32	61558	duplication	38.0331
BOV3155	N'Dama (Co)	taurine	23	BovineHD2300007058	25425442	BovineHD2300007068	25443589	12	18148	deletion	28.5511
BOV3155	N'Dama (Co)	taurine	23	BovineHD2300008470	29684098	BovineHD2300008474	29694350	5	10253	deletion	13.4691
BOV3155	N'Dama (Co)	taurine	28	BovineHD2800000847	2544117	BTB-02032980	2638563	13	94447	duplication	25.7519
BOV3755	Zebu Peul (BF)	zebu	1	BovineHD0100047110	93730576	BovineHD0100026605	93819471	10	88896	deletion	54.8543
BOV3755	Zebu Peul (BF)	zebu	2	BovineHD0200008893	30315471	BovineHD0200008896	30320306	4	4836	deletion	22.7822
BOV3755	Zebu Peul (BF)	zebu	2	BovineHD0200021631	75425008	BovineHD0200021647	75460843	15	35836	deletion	33.416
BOV3755	Zebu Peul (BF)	zebu	4	BovineHD0400036247	106642849	BovineHD0400030293	106685475	2	42627	deletion	12.2159
BOV3755	Zebu Peul (BF)	zebu	4	BovineHD0400030310	106739474	BovineHD0400030317	106765834	2	26361	deletion	10.8718
BOV3755	Zebu Peul (BF)	zebu	5	BovineHD0500016377	58032785	BovineHD0500016386	58049635	4	16851	deletion	11.9223
BOV3755	Zebu Peul (BF)	zebu	5	BovineHD0500016393	58072400	BovineHD0500016400	58109653	2	37254	deletion	10.6844
BOV3755	Zebu Peul (BF)	zebu	5	BovineHD0500016450	58386640	BovineHD0500016460	58441130	9	54491	deletion	53.3702
BOV3755	Zebu Peul (BF)	zebu	5	BovineHD0500016665	59421039	Hapmap26488-BTA-164056	59598727	14	177689	deletion	76.0113
BOV3755	Zebu Peul (BF)	zebu	5	BovineHD0500016688	59606134	BovineHD0500016691	59627471	4	21338	deletion	16.8857
BOV3755	Zebu Peul (BF)	zebu	6	BovineHD0600000791	3164764	BovineHD0600000803	3217181	12	52418	duplication	20.2792
BOV3755	Zebu Peul (BF)	zebu	7	BovineHD0700001971	6708218	BovineHD0700001976	6718398	4	10181	deletion	24.4232
BOV3755	Zebu Peul (BF)	zebu	7	ARS-BFGL-NGS-20506	10835967	BovineHD0700002835	10859318	11	23352	deletion	69.6026
BOV3755	Zebu Peul (BF)	zebu	7	BovineHD0700002837	10862685	BovineHD0700002840	10867506	3	4822	deletion	12.1761
BOV3755	Zebu Peul (BF)	zebu	7	BTB-01592167	87116662	BovineHD0700025573	87133023	4	16362	deletion	14.6306
BOV3755	Zebu Peul (BF)	zebu	8	BovineHD0800027815	93776052	BovineHD0800027819	93788082	6	12031	duplication	15.1581
BOV3755	Zebu Peul (BF)	zebu	10	BovineHD1000007844	23905344	BovineHD1000007972	24299374	25	394031	duplication	36.6142
BOV3755	Zebu Peul (BF)	zebu	12	BovineHD1200019974	72432362	BovineHD1200020003	72509035	28	76674	deletion	26.1753
BOV3755	Zebu Peul (BF)	zebu	12	BovineHD1200028386	74478293	BovineHD1200020752	74589404	6	111112	deletion	34.4743
BOV3755	Zebu Peul (BF)	zebu	12	BTB-01838796	74787542	BovineHD1200020844	74849756	4	62215	deletion	10.2119
BOV3755	Zebu Peul (BF)	zebu	12	BovineHD1200020869	74930625	BovineHD1200020930	75193156	11	262532	deletion	56.848
BOV3755	Zebu Peul (BF)	zebu	15	BovineHD1500000077	417003	BovineHD1500000078	420389	2	3387	duplication	10.1469
BOV3755	Zebu Peul (BF)	zebu	15	BovineHD1500000168	676560	BovineHD1500000179	695497	11	18938	duplication	14.1694
BOV3755	Zebu Peul (BF)	zebu	15	BovineHD1500012754	45470174	BovineHD1500012788	45533361	29	63188	deletion	19.771
BOV3755	Zebu Peul (BF)	zebu	18	BovineHD1800017205	59182962	BovineHD1800017233	59327463	18	144502	duplication	30.1125
BOV3755	Zebu Peul (BF)	zebu	29	BovineHD2900007880	26904527	BovineHD2900007902	26951446	17	46920	deletion	29.3658
BOV3757	Zebu Peul (BF)	zebu	1	BovineHD4100000168	32134740	BovineHD0100009302	32142914	3	8175	deletion	17.9411
BOV3757	Zebu Peul (BF)	zebu	1	BovineHD0100047110	93730576	BovineHD0100026605	93819471	10	88896	deletion	57.9179
BOV3757	Zebu Peul (BF)	zebu	2	BovineHD0200040597	43347877	BovineHD0200012539	43446264	35	98388	deletion	95.0957
BOV3757	Zebu Peul (BF)	zebu	3	BovineHD0300018335	60968551	BovineHD0300018343	60991397	10	22847	deletion	19.0883
BOV3757	Zebu Peul (BF)	zebu	4	BovineHD0400023103	83429553	BovineHD0400023126	83468395	15	38843	duplication	15.6938
BOV3757	Zebu Peul (BF)	zebu	5	BovineHD0500016450	58386640	BovineHD0500016460	58441130	9	54491	deletion	42.9316
BOV3757	Zebu Peul (BF)	zebu	5	BovineHD0500020761	73185738	BovineHD0500020763	73190311	4	4574	deletion	24.0302
BOV3757	Zebu Peul (BF)	zebu	5	BovineHD0500034144	117524110	BovineHD0500034153	117586036	9	61927	deletion	53.4376
BOV3757	Zebu Peul (BF)	zebu	6	BovineHD0600000791	3164764	BovineHD0600000803	3217181	12	52418	duplication	13.5391
BOV3757	Zebu Peul (BF)	zebu	6	BovineHD0600019881	71419350	BovineHD0600019915	71474781	36	55432	duplication	21.3004
BOV3757	Zebu Peul (BF)	zebu	6	BovineHD0600019925	71507119	BovineHD0600020032	72085660	129	578542	duplication	117.298
BOV3757	Zebu Peul (BF)	zebu	7	BovineHD0700002550	9776185	BovineHD0700002620	10000248	10	224064	duplication	12.9837
BOV3757	Zebu Peul (BF)	zebu	7	BovineHD0700002742	10366946	BovineHD0700002792	10678267	16	311322	duplication	19.8528
BOV3757	Zebu Peul (BF)	zebu	7	BovineHD0700002821	10839763	BovineHD0700002909	11091861	30	252099	duplication	31.6404
BOV3757	Zebu Peul (BF)	zebu	7	BovineHD0700012488	43029354	BovineHD0700012494	43047345	7	17992	deletion	28.9016
BOV3757	Zebu Peul (BF)	zebu	8	BovineHD0800004015	12459571	BovineHD0800004022	12498395	7	38825	deletion	47.7626
BOV3757	Zebu Peul (BF)	zebu	9	BovineHD0900004038	15309011	BovineHD0900004100	15484924	66	175914	duplication	98.0602
BOV3757	Zebu Peul (BF)	zebu	9	BovineHD0900004789	17669227	BovineHD0900004796	17700027	9	30801	deletion	10.9371
BOV3757	Zebu Peul (BF)	zebu	10	BovineHD1000007621	23160598	BovineHD1000007632	23222741	7	62144	deletion	15.6542
BOV3757	Zebu Peul (BF)	zebu	11	BovineHD1100023274	81414106	BovineHD1100023276	81425393	4	11288	deletion	13.3406
BOV3757	Zebu Peul (BF)	zebu	12	BTB-01477715	14407393	BovineHD1200004309	14503763	31	96371	duplication	16.077
BOV3757	Zebu Peul (BF)	zebu	12	BovineHD1200009422	32054331	BovineHD1200009451	32162911	13	108581	deletion	73.3791
BOV3757	Zebu Peul (BF)	zebu	12	BovineHD1200019600	71440002	BovineHD1200019647	71613636	8	173635	deletion	38.0184
BOV3757	Zebu Peul (BF)	zebu	12	BovineHD1200019745	71919682	BovineHD1200019786	72042304	9	122623	deletion	50.1077
BOV3757	Zebu Peul (BF)	zebu	12	BovineHD1200019974	72432362	BovineHD4100009698	72496622	19	64261	deletion	13.1379
BOV3757	Zebu Peul (BF)	zebu	12	BovineHD1200020289	73335507	BovineHD1200020302	73375464	6	39958	deletion	22.074
BOV3757	Zebu Peul (BF)	zebu	13	BovineHD1300015293	53938383	BovineHD1300015307	53982995	15	44613	deletion	14.0488
BOV3757	Zebu Peul (BF)	zebu	15	BovineHD1500013374	46898690	BovineHD1500013399	46975690	11	77001	duplication	10.266
BOV3757	Zebu Peul (BF)	zebu	16	BovineHD1600001617	5709256	BovineHD1600001641	5768249	15	58994	duplication	10.4309
BOV3757	Zebu Peul (BF)	zebu	17	BovineHD1700002486	8815216	BovineHD1700002494	8830709	4	15494	deletion	13.5576
BOV3757	Zebu Peul (BF)	zebu	17	BovineHD1700013482	47967823	BovineHD1700013524	48064889	45	97067	duplication	48.8729
BOV3757	Zebu Peul (BF)	zebu	18	BovineHD1800017805	61768443	BovineHD1800017809	61805375	5	36933	deletion	10.1294
BOV3757	Zebu Peul (BF)	zebu	23	BovineHD2300007043	25341782	BovineHD2300007053	25361041	8	19260	deletion	45.0991
BOV3757	Zebu Peul (BF)	zebu	23	BovineHD2300008500	29788998	BovineHD2300008505	29808818	3	19821	deletion	16.1877
BOV3757	Zebu Peul (BF)	zebu	28	BovineHD2800003308	10793353	BovineHD2800003320	10871282	8	77930	deletion	20.7023
BOV3758	Zebu Peul (BF)	zebu	1	BovineHD0100022027	76468213	BovineHD0100022029	76470326	3	2114	deletion	18.5757
BOV3758	Zebu Peul (BF)	zebu	1	BovineHD0100047110	93730576	BovineHD0100026605	93819471	10	88896	deletion	58.2133
BOV3758	Zebu Peul (BF)	zebu	3	BovineHD0300000003	25683	BovineHD0300000008	64252	5	38570	deletion	12.0004
BOV3758	Zebu Peul (BF)	zebu	3	BovineHD0300007028	22466653	BovineHD0300007030	22471807	3	5155	deletion	18.9079
BOV3758	Zebu Peul (BF)	zebu	4	BovineHD0400023670	85614726	BovineHD0400023770	85923262	102	308537	duplication	210.955
BOV3758	Zebu Peul (BF)	zebu	5	BovineHD0500016450	58386640	BovineHD0500016460	58441130	9	54491	deletion	43.4583
BOV3758	Zebu Peul (BF)	zebu	5	BovineHD0500028474	99556262	BovineHD0500028531	99795416	8	239155	duplication	11.3672
BOV3758	Zebu Peul (BF)	zebu	5	BovineHD0500029544	103122325	BovineHD0500029587	103454169	11	331845	duplication	11.264
BOV3758	Zebu Peul (BF)	zebu	5	BovineHD0500034145	117533059	BovineHD0500034153	117586036	8	52978	deletion	44.4869
BOV3758	Zebu Peul (BF)	zebu	7	BovineHD0700012500	43077701	BovineHD0700012571	43344889	73	267189	deletion	140.236
BOV3758	Zebu Peul (BF)	zebu	7	BovineHD0700033720	43487164	BovineHD0700012611	43498441	4	11278	deletion	11.9061
BOV3758	Zebu Peul (BF)	zebu	7	BovineHD0700012803	44437375	BovineHD0700012805	44444959	3	7585	deletion	11.6585
BOV3758	Zebu Peul (BF)	zebu	7	BTA-21132-no-rs	92347964	BovineHD0700026982	92359510	4	11547	deletion	18.001
BOV3758	Zebu Peul (BF)	zebu	11	BovineHD1100013376	46023684	BovineHD1100013378	46026983	3	3300	deletion	18.4797
BOV3758	Zebu Peul (BF)	zebu	11	BovineHD1100023274	81414106	BovineHD1100023276	81425393	4	11288	deletion	13.6326
BOV3758	Zebu Peul (BF)	zebu	12	BovineHD1200000258	1167394	BovineHD1200000264	1185172	7	17779	deletion	44.9967
BOV3758	Zebu Peul (BF)	zebu	12	BovineHD1200019607	71461079	BovineHD1200019647	71613636	5	152558	deletion	19.6802
BOV3758	Zebu Peul (BF)	zebu	12	BovineHD1200019712	71820348	BovineHD1200019786	72042304	11	221957	deletion	57.3656
BOV3758	Zebu Peul (BF)	zebu	12	BovineHD1200028311	73363460	BovineHD1200027111	73387202	5	23743	deletion	23.8159
BOV3758	Zebu Peul (BF)	zebu	12	BovineHD1200020847	74862280	BovineHD1200027123	75080248	13	217969	duplication	10.2496
BOV3758	Zebu Peul (BF)	zebu	13	BovineHD1300015258	53858853	BovineHD1300015260	53862891	3	4039	deletion	18.6854
BOV3758	Zebu Peul (BF)	zebu	13	BovineHD1300015290	53934586	BovineHD1300015307	53982995	18	48410	deletion	110.063
BOV3758	Zebu Peul (BF)	zebu	15	BovineHD1500013170	46539222	BovineHD1500013219	46623335	23	84114	duplication	18.4377
BOV3758	Zebu Peul (BF)	zebu	23	BovineHD2300008500	29788998	BovineHD2300008505	29808818	4	19821	deletion	23.6139
BOV3758	Zebu Peul (BF)	zebu	28	BovineHD2800000847	2544117	BTB-02032980	2638563	13	94447	duplication	19.0598
BOV3760	Zebu Peul (BF)	zebu	1	BovineHD0100047110	93730576	BovineHD0100026605	93819471	10	88896	deletion	51.1133
BOV3760	Zebu Peul (BF)	zebu	5	BovineHD0500034144	117524110	BovineHD0500034161	117639815	12	115706	deletion	74.8261
BOV3760	Zebu Peul (BF)	zebu	6	BovineHD0600008138	29203934	BovineHD0600008154	29246822	17	42889	deletion	41.8694
BOV3760	Zebu Peul (BF)	zebu	7	BovineHD0700012502	43081934	BovineHD0700033717	43142825	18	60892	duplication	24.06
BOV3760	Zebu Peul (BF)	zebu	9	BovineHD0900004037	15306379	BovineHD0900004094	15469154	62	162776	duplication	95.3759
BOV3760	Zebu Peul (BF)	zebu	9	BovineHD0900006267	23301639	BovineHD0900006270	23311523	4	9885	duplication	10.2493
BOV3760	Zebu Peul (BF)	zebu	10	BovineHD1000000002	18238	BovineHD1000000016	128283	13	110046	deletion	30.8363
BOV3760	Zebu Peul (BF)	zebu	10	BovineHD1000007672	23369340	BovineHD1000031215	23764200	18	394861	duplication	10.3875
BOV3760	Zebu Peul (BF)	zebu	11	BovineHD1100014435	49071385	BovineHD1100014441	49093033	3	21649	deletion	13.7503
BOV3760	Zebu Peul (BF)	zebu	12	BovineHD1200000187	936045	BovineHD1200000191	944850	5	8806	deletion	30.1764
BOV3760	Zebu Peul (BF)	zebu	12	BovineHD1200019997	72501540	BovineHD1200020032	72579020	30	77481	duplication	39.1126
BOV3760	Zebu Peul (BF)	zebu	12	BovineHD1200020090	72730938	BTB-01761781	73497775	35	766838	duplication	44.0311
BOV3760	Zebu Peul (BF)	zebu	12	BovineHD1200020725	74533189	BovineHD1200020930	75193156	22	659968	deletion	88.4347
BOV3760	Zebu Peul (BF)	zebu	16	BovineHD1600001628	5738701	BovineHD1600001635	5752883	4	14183	deletion	18.2917
BOV3760	Zebu Peul (BF)	zebu	16	BovineHD1600001653	5804523	BovineHD1600023912	5812501	3	7979	deletion	11.1684
BOV3760	Zebu Peul (BF)	zebu	16	BovineHD1600001676	5868810	BovineHD1600001740	6027593	16	158784	duplication	12.5141
BOV3760	Zebu Peul (BF)	zebu	18	BovineHD1800005873	18822010	BovineHD1800005877	18843543	5	21534	duplication	13.3112
BOV3760	Zebu Peul (BF)	zebu	23	BovineHD2300008500	29788998	BovineHD2300008505	29808818	4	19821	deletion	20.2822
BOV3760	Zebu Peul (BF)	zebu	26	BovineHD2600015090	868943	BovineHD2600000056	915463	6	46521	deletion	28.086
BOV3764	Zebu Peul (BF)	zebu	1	BovineHD4100000168	32134740	BovineHD0100009302	32142914	3	8175	deletion	17.8742
BOV3764	Zebu Peul (BF)	zebu	1	BovineHD0100029923	105347971	BTB-00044939	105355814	5	7844	deletion	11.7869
BOV3764	Zebu Peul (BF)	zebu	5	BovineHD0500016450	58386640	BovineHD0500016460	58441130	9	54491	deletion	43.1874
BOV3764	Zebu Peul (BF)	zebu	5	BovineHD0500029544	103122325	BovineHD0500029587	103454169	11	331845	duplication	13.4944
BOV3764	Zebu Peul (BF)	zebu	5	BovineHD0500034077	117281795	BovineHD0500034130	117472606	24	190812	deletion	126.97
BOV3764	Zebu Peul (BF)	zebu	5	BovineHD0500034145	117533059	BovineHD0500034153	117586036	8	52978	deletion	50.3572
BOV3764	Zebu Peul (BF)	zebu	7	BovineHD0700033609	18531324	BovineHD0700005195	18566035	7	34712	duplication	22.726
BOV3764	Zebu Peul (BF)	zebu	7	BovineHD0700012500	43077701	BovineHD0700012573	43353211	76	275511	deletion	121.003
BOV3764	Zebu Peul (BF)	zebu	7	BovineHD0700033720	43487164	BovineHD0700012611	43498441	4	11278	deletion	11.6742
BOV3764	Zebu Peul (BF)	zebu	8	BovineHD0800028402	96143986	BovineHD0800028413	96181815	11	37830	deletion	12.9495
BOV3764	Zebu Peul (BF)	zebu	9	BovineHD0900004038	15309011	BovineHD0900004118	15574717	82	265707	duplication	52.5383
BOV3764	Zebu Peul (BF)	zebu	9	BovineHD0900008403	30932163	BovineHD0900008418	30972803	16	40641	deletion	26.451
BOV3764	Zebu Peul (BF)	zebu	10	BovineHD1000000002	18238	BovineHD1000000027	181662	23	163425	deletion	34.6947
BOV3764	Zebu Peul (BF)	zebu	10	BovineHD1000007626	23180741	BovineHD1000007632	23222741	6	42001	deletion	19.7321
BOV3764	Zebu Peul (BF)	zebu	12	BovineHD1200000187	936045	BovineHD1200000191	944850	5	8806	deletion	34.3727
BOV3764	Zebu Peul (BF)	zebu	12	BovineHD1200020836	74840021	BovineHD1200020850	74866531	5	26511	deletion	25.5886
BOV3764	Zebu Peul (BF)	zebu	12	BovineHD1200020869	74930625	BovineHD1200020930	75193156	11	262532	deletion	55.6058
BOV3764	Zebu Peul (BF)	zebu	19	BovineHD1900001618	6309127	BovineHD1900001624	6324535	4	15409	deletion	20.1462
BOV3764	Zebu Peul (BF)	zebu	23	BovineHD2300007043	25341782	BovineHD2300007053	25361041	8	19260	deletion	44.6148
BOV3770	Zebu Peul (BF)	zebu	1	BTB-01224765	14961941	BovineHD0100004575	14976094	8	14154	duplication	10.3307
BOV3770	Zebu Peul (BF)	zebu	1	BovineHD0100004864	15961582	BovineHD0100004875	15993648	12	32067	duplication	11.8134
BOV3770	Zebu Peul (BF)	zebu	3	BovineHD0300012011	39237688	BovineHD0300012027	39282243	16	44556	deletion	20.2715
BOV3770	Zebu Peul (BF)	zebu	3	BovineHD0300030306	105711958	BovineHD0300030309	105720505	5	8548	deletion	40.4596
BOV3770	Zebu Peul (BF)	zebu	4	BovineHD0400023103	83429553	BovineHD0400023126	83468395	15	38843	duplication	23.3029
BOV3770	Zebu Peul (BF)	zebu	4	BovineHD0400023670	85614726	BovineHD0400023770	85923262	102	308537	duplication	262.958
BOV3770	Zebu Peul (BF)	zebu	5	BovineHD0500034077	117281795	BovineHD0500034153	117586036	36	304242	deletion	227.589
BOV3770	Zebu Peul (BF)	zebu	7	BovineHD0700033720	43487164	BovineHD0700012611	43498441	4	11278	deletion	14.6385
BOV3770	Zebu Peul (BF)	zebu	7	BovineHD0700022588	77019412	BovineHD0700022597	77036714	9	17303	duplication	19.5719
BOV3770	Zebu Peul (BF)	zebu	11	BovineHD1100016759	58230799	BovineHD4100008869	58233893	3	3095	deletion	20.5305
BOV3770	Zebu Peul (BF)	zebu	11	BovineHD1100017514	61749799	BovineHD1100017515	61750918	2	1120	deletion	10.7307
BOV3770	Zebu Peul (BF)	zebu	12	BovineHD1200013678	49878698	BovineHD1200013686	49900466	9	21769	duplication	14.7859
BOV3770	Zebu Peul (BF)	zebu	12	BovineHD1200019362	70435829	BovineHD1200028177	70458250	4	22422	deletion	16.3821
BOV3770	Zebu Peul (BF)	zebu	12	BovineHD1200019600	71440002	BovineHD1200019789	72063255	25	623254	duplication	30.5856
BOV3770	Zebu Peul (BF)	zebu	12	BovineHD1200020098	72748544	BovineHD1200020124	72882991	11	134448	deletion	73.4833
BOV3770	Zebu Peul (BF)	zebu	12	BovineHD1200020357	73553506	BovineHD1200020366	73583291	3	29786	deletion	11.2161
BOV3770	Zebu Peul (BF)	zebu	12	BovineHD1200020644	74327005	BovineHD1200020752	74589404	12	262400	deletion	53.2271
BOV3770	Zebu Peul (BF)	zebu	13	BovineHD1300025007	53855588	BovineHD1300015260	53862891	4	7304	deletion	14.3783
BOV3770	Zebu Peul (BF)	zebu	15	BovineHD1500013374	46898690	BovineHD1500013399	46975690	11	77001	duplication	14.005
BOV3770	Zebu Peul (BF)	zebu	15	ARS-BFGL-NGS-32444	47819771	BovineHD1500013723	47825065	2	5295	deletion	12.7119
BOV3770	Zebu Peul (BF)	zebu	16	BovineHD1600002262	7903186	BovineHD1600002274	7933735	7	30550	duplication	13.62
BOV3770	Zebu Peul (BF)	zebu	17	BovineHD1700007726	27315502	ARS-BFGL-BAC-18857	27334948	8	19447	deletion	12.1893
BOV3770	Zebu Peul (BF)	zebu	18	BovineHD1800019186	65766249	BovineHD1800019187	65771834	3	5586	deletion	20.1791
BOV3770	Zebu Peul (BF)	zebu	19	BovineHD1900000916	3895190	BovineHD1900000926	3918888	10	23699	deletion	11.2238
BOV3770	Zebu Peul (BF)	zebu	20	BovineHD2000004714	15618728	BovineHD2000004722	15639677	9	20950	deletion	20.8918
BOV3770	Zebu Peul (BF)	zebu	22	BovineHD2200001486	5288841	ARS-BFGL-NGS-37182	5408000	61	119160	duplication	64.7937
BOV3770	Zebu Peul (BF)	zebu	23	BovineHD2300000392	2173927	BovineHD2300000399	2200892	11	26966	deletion	14.5163
BOV3770	Zebu Peul (BF)	zebu	23	BovineHD2300008500	29788998	BovineHD2300008505	29808818	4	19821	deletion	20.2315
BOV3771	Zebu Peul (BF)	zebu	4	BovineHD0400001011	3954140	BovineHD0400001021	3966500	9	12361	deletion	11.9433
BOV3771	Zebu Peul (BF)	zebu	4	BovineHD0400023670	85614726	BovineHD0400023770	85923262	102	308537	duplication	237.43
BOV3771	Zebu Peul (BF)	zebu	5	BovineHD0500016450	58386640	BovineHD0500016460	58441130	9	54491	deletion	43.6694
BOV3771	Zebu Peul (BF)	zebu	5	BovineHD0500029671	103690490	BovineHD0500029678	103722388	5	31899	deletion	10.0827
BOV3771	Zebu Peul (BF)	zebu	5	BovineHD0500034145	117533059	BovineHD0500034153	117586036	8	52978	deletion	46.663
BOV3771	Zebu Peul (BF)	zebu	6	BovineHD0600015722	57448716	BovineHD0600015725	57464144	4	15429	deletion	22.7458
BOV3771	Zebu Peul (BF)	zebu	6	BovineHD0600018205	65940020	BovineHD0600018208	65961129	3	21110	deletion	10.8343
BOV3771	Zebu Peul (BF)	zebu	7	BovineHD0700012798	44169192	BovineHD0700012801	44176069	4	6878	deletion	10.1502
BOV3771	Zebu Peul (BF)	zebu	7	BovineHD0700012803	44437375	BovineHD0700012806	44449912	4	12538	deletion	12.8883
BOV3771	Zebu Peul (BF)	zebu	8	BovineHD0800004015	12459571	BovineHD0800004022	12498395	7	38825	deletion	47.9395
BOV3771	Zebu Peul (BF)	zebu	8	BovineHD0800006881	22978532	BovineHD0800006921	23092436	18	113905	duplication	23.747
BOV3771	Zebu Peul (BF)	zebu	10	BovineHD1000007410	22676890	BovineHD1000007494	22919982	26	243093	deletion	41.5744
BOV3771	Zebu Peul (BF)	zebu	12	BovineHD1200009422	32054331	BovineHD1200009451	32162911	13	108581	deletion	67.4654
BOV3771	Zebu Peul (BF)	zebu	12	BovineHD1200011044	38360312	BovineHD1200011045	38365931	2	5620	deletion	11.4814
BOV3771	Zebu Peul (BF)	zebu	12	BovineHD1200019372	70492340	BovineHD1200019382	70569888	8	77549	deletion	12.5324
BOV3771	Zebu Peul (BF)	zebu	12	BovineHD1200019600	71440002	BovineHD1200019647	71613636	8	173635	deletion	31.52
BOV3771	Zebu Peul (BF)	zebu	12	BovineHD1200020006	72518489	BovineHD1200020032	72579020	21	60532	duplication	20.3978
BOV3771	Zebu Peul (BF)	zebu	12	BovineHD1200020089	72729891	BovineHD1200020097	72742881	8	12991	duplication	16.2097
BOV3771	Zebu Peul (BF)	zebu	12	BovineHD1200020098	72748544	BovineHD1200020124	72882991	11	134448	deletion	63.6849
BOV3771	Zebu Peul (BF)	zebu	12	BovineHD1200020836	74840021	BovineHD1200020854	74872195	6	32175	deletion	24.6076
BOV3771	Zebu Peul (BF)	zebu	12	BovineHD1200020869	74930625	BovineHD1200020930	75193156	11	262532	deletion	41.7261
BOV3771	Zebu Peul (BF)	zebu	15	BovineHD1500012763	45485037	BovineHD1500012794	45540133	26	55097	deletion	33.3882
BOV3771	Zebu Peul (BF)	zebu	15	BovineHD1500013357	46838495	BovineHD1500013399	46975690	14	137196	duplication	10.0073
BOV3771	Zebu Peul (BF)	zebu	15	BovineHD1500023686	81367594	BovineHD1500023702	81437542	10	69949	duplication	19.6003
BOV3771	Zebu Peul (BF)	zebu	17	BovineHD1700006581	23045622	BovineHD1700006588	23079766	8	34145	duplication	10.0327
BOV3771	Zebu Peul (BF)	zebu	21	BovineHD2100000569	3719235	BovineHD2100000590	3843947	23	124713	duplication	39.0456
BOV3771	Zebu Peul (BF)	zebu	23	BovineHD2300007043	25341782	BovineHD2300007053	25361041	8	19260	deletion	43.7407
BOV3771	Zebu Peul (BF)	zebu	26	BovineHD2600008133	30388636	ARS-BFGL-NGS-92020	30607485	69	218850	deletion	138.23
BOV3771	Zebu Peul (BF)	zebu	28	BovineHD2800000840	2499843	BovineHD2800000847	2544117	7	44275	deletion	27.0661
BOV3771	Zebu Peul (BF)	zebu	28	BovineHD2800000848	2548007	BTB-02032980	2638563	12	90557	duplication	14.7513
BOV3771	Zebu Peul (BF)	zebu	29	Hapmap30761-BTA-123384	42455680	BovineHD2900012820	42561300	20	105621	duplication	30.4819
BOV3772	Zebu Peul (BF)	zebu	1	BovineHD0100001363	4055291	BovineHD0100001366	4059603	4	4313	duplication	16.7813
BOV3772	Zebu Peul (BF)	zebu	1	BovineHD0100043489	150050992	BovineHD0100043490	150065547	3	14556	deletion	10.6497
BOV3772	Zebu Peul (BF)	zebu	4	BovineHD0400023172	83587950	BovineHD0400023176	83594329	6	6380	deletion	10.8029
BOV3772	Zebu Peul (BF)	zebu	5	BovineHD0500001507	5626620	BovineHD0500001512	5638151	5	11532	deletion	30.7695
BOV3772	Zebu Peul (BF)	zebu	5	BTB-02067717	59364363	BovineHD0500016694	59648377	22	284015	duplication	25.4316
BOV3772	Zebu Peul (BF)	zebu	5	BovineHD0500034093	117356476	BovineHD0500034159	117631559	36	275084	duplication	68.4566
BOV3772	Zebu Peul (BF)	zebu	6	BovineHD0600015722	57448716	BovineHD0600015725	57464144	4	15429	deletion	10.6625
BOV3772	Zebu Peul (BF)	zebu	7	BovineHD0700012500	43077701	BovineHD0700012568	43334237	70	256537	deletion	215.726
BOV3772	Zebu Peul (BF)	zebu	7	BovineHD0700012637	43616586	BovineHD0700012645	43670208	9	53623	deletion	11.1951
BOV3772	Zebu Peul (BF)	zebu	7	BovineHD0700012803	44437375	BovineHD0700012805	44444959	3	7585	deletion	11.0821
BOV3772	Zebu Peul (BF)	zebu	7	BovineHD0700029074	99322117	BovineHD0700029077	99328261	4	6145	deletion	17.2812
BOV3772	Zebu Peul (BF)	zebu	10	BovineHD1000000002	18238	BovineHD1000000016	128283	13	110046	deletion	25.9671
BOV3772	Zebu Peul (BF)	zebu	10	BovineHD1000013659	45463261	BovineHD1000013689	45538277	33	75017	duplication	38.349
BOV3772	Zebu Peul (BF)	zebu	10	BovineHD1000017565	60195930	BovineHD1000017570	60201542	6	5613	deletion	10.4716
BOV3772	Zebu Peul (BF)	zebu	11	BovineHD1100013376	46023684	BovineHD1100013378	46026983	3	3300	deletion	17.0136
BOV3772	Zebu Peul (BF)	zebu	11	BovineHD1100014435	49071385	BovineHD1100014441	49093033	3	21649	deletion	14.3287
BOV3772	Zebu Peul (BF)	zebu	11	BovineHD1100014817	50326620	ARS-BFGL-NGS-97754	50330158	3	3539	deletion	15.2522
BOV3772	Zebu Peul (BF)	zebu	11	BovineHD1100016440	56436947	BovineHD1100016445	56472630	6	35684	deletion	15.6236
BOV3772	Zebu Peul (BF)	zebu	12	BovineHD1200009422	32054331	BovineHD1200009444	32144594	10	90264	deletion	59.7841
BOV3772	Zebu Peul (BF)	zebu	12	BovineHD1200019372	70492340	BovineHD1200019382	70569888	8	77549	deletion	16.866
BOV3772	Zebu Peul (BF)	zebu	12	BovineHD1200019600	71440002	BovineHD1200019647	71613636	8	173635	deletion	36.3833
BOV3772	Zebu Peul (BF)	zebu	12	BovineHD1200019808	72084609	BovineHD1200019825	72123747	8	39139	deletion	12.4366
BOV3772	Zebu Peul (BF)	zebu	12	BovineHD1200019977	72462820	BovineHD1200020003	72509035	24	46216	deletion	42.5918
BOV3772	Zebu Peul (BF)	zebu	12	BovineHD1200020050	72634680	BovineHD1200028251	72650565	5	15886	deletion	19.8192
BOV3772	Zebu Peul (BF)	zebu	12	BovineHD1200020098	72748544	BovineHD1200020124	72882991	11	134448	deletion	68.1897
BOV3772	Zebu Peul (BF)	zebu	12	BovineHD1200020836	74840021	BovineHD1200020930	75193156	18	353136	deletion	88.3235
BOV3772	Zebu Peul (BF)	zebu	13	BovineHD1300015293	53938383	BovineHD1300015307	53982995	15	44613	deletion	13.0493
BOV3772	Zebu Peul (BF)	zebu	15	BovineHD1500001480	5986949	BovineHD1500001482	5988937	3	1989	deletion	11.6837
BOV3772	Zebu Peul (BF)	zebu	17	BovineHD1700007726	27315502	BovineHD1700007736	27349210	12	33709	deletion	24.5447
BOV3772	Zebu Peul (BF)	zebu	18	BovineHD1800009314	30225641	BovineHD1800009331	30287183	18	61543	deletion	68.4304
BOV3772	Zebu Peul (BF)	zebu	20	BovineHD2000007227	24069050	BovineHD2000007230	24074899	3	5850	duplication	10.7727
BOV3772	Zebu Peul (BF)	zebu	23	BovineHD2300008469	29682163	BovineHD2300008474	29694350	6	12188	deletion	12.2731
BOV3772	Zebu Peul (BF)	zebu	24	BovineHD2400003910	14181702	BovineHD2400004112	14928973	207	747272	duplication	406.335
BOV3772	Zebu Peul (BF)	zebu	25	BovineHD2500009918	35937239	BovineHD2500009919	35939543	2	2305	deletion	12.6234
BOV3772	Zebu Peul (BF)	zebu	26	BovineHD2600008133	30388636	ARS-BFGL-NGS-92020	30607485	70	218850	deletion	173.629
BOV3772	Zebu Peul (BF)	zebu	29	BovineHD2900012789	42485247	BovineHD2900012811	42532912	7	47666	duplication	13.2487
BOV3776	Zebu Peul (BF)	zebu	1	BovineHD0100047110	93730576	BovineHD0100026605	93819471	10	88896	deletion	66.3586
BOV3776	Zebu Peul (BF)	zebu	5	BovineHD0500016375	58024309	BovineHD0500016386	58049635	5	25327	deletion	14.3639
BOV3776	Zebu Peul (BF)	zebu	5	BovineHD0500016393	58072400	BovineHD0500016400	58109653	2	37254	deletion	11.184
BOV3776	Zebu Peul (BF)	zebu	5	BovineHD0500016450	58386640	BovineHD0500016460	58441130	9	54491	deletion	51.5366
BOV3776	Zebu Peul (BF)	zebu	5	BovineHD0500016665	59421039	BovineHD0500016689	59612173	16	191135	deletion	85.202
BOV3776	Zebu Peul (BF)	zebu	5	BovineHD0500016690	59619562	BovineHD0500016691	59627471	2	7910	deletion	13.6275
BOV3776	Zebu Peul (BF)	zebu	5	BovineHD0500028474	99556262	BovineHD0500028531	99795416	8	239155	duplication	10.536
BOV3776	Zebu Peul (BF)	zebu	5	BovineHD0500036217	102458909	BovineHD0500029360	102493814	6	34906	deletion	13.1575
BOV3776	Zebu Peul (BF)	zebu	5	BovineHD0500029393	102670728	BovineHD0500029400	102688328	7	17601	deletion	28.8935
BOV3776	Zebu Peul (BF)	zebu	5	BovineHD0500034144	117524110	BovineHD0500034153	117586036	9	61927	deletion	44.3953
BOV3776	Zebu Peul (BF)	zebu	6	BovineHD0600008075	28989049	BovineHD0600008078	28994000	4	4952	deletion	12.4638
BOV3776	Zebu Peul (BF)	zebu	6	BovineHD0600014647	53463702	BovineHD0600014648	53465381	2	1680	deletion	13.0409
BOV3776	Zebu Peul (BF)	zebu	6	BovineHD0600018205	65940020	BovineHD0600018208	65961129	3	21110	deletion	19.0359
BOV3776	Zebu Peul (BF)	zebu	7	BovineHD0700033609	18531324	BovineHD0700005194	18562682	6	31359	deletion	30.6706
BOV3776	Zebu Peul (BF)	zebu	7	BovineHD0700006869	24924946	BovineHD0700006875	24940422	7	15477	deletion	11.1353
BOV3776	Zebu Peul (BF)	zebu	8	BovineHD0800004015	12459571	BovineHD0800004022	12498395	7	38825	deletion	42.9127
BOV3776	Zebu Peul (BF)	zebu	9	BovineHD0900008404	30933440	BovineHD0900008418	30972803	15	39364	deletion	18.1636
BOV3776	Zebu Peul (BF)	zebu	10	BovineHD1000027230	94215896	BovineHD1000027240	94245728	11	29833	duplication	10.8005
BOV3776	Zebu Peul (BF)	zebu	11	BovineHD1100013376	46023684	BovineHD1100013378	46026983	3	3300	deletion	14.4791
BOV3776	Zebu Peul (BF)	zebu	12	BovineHD1200019528	71268774	BovineHD1200019647	71613636	10	344863	deletion	39.557
BOV3776	Zebu Peul (BF)	zebu	12	BovineHD1200019972	72411533	BovineHD4100009698	72496622	21	85090	deletion	38.0922
BOV3776	Zebu Peul (BF)	zebu	12	BovineHD1200020725	74533189	BovineHD1200020752	74589404	3	56216	deletion	11.2605
BOV3776	Zebu Peul (BF)	zebu	12	BovineHD1200020850	74866531	BovineHD1200020930	75193156	14	326626	deletion	59.0973
BOV3776	Zebu Peul (BF)	zebu	13	BovineHD1300015297	53949454	BovineHD1300015307	53982995	11	33542	deletion	10.2939
BOV3776	Zebu Peul (BF)	zebu	15	BovineHD1500012764	45487683	BovineHD1500012788	45533361	20	45679	deletion	22.431
BOV3776	Zebu Peul (BF)	zebu	15	BovineHD1500013202	46605212	BovineHD1500013219	46623335	15	18124	duplication	17.3085
BOV3776	Zebu Peul (BF)	zebu	15	BovineHD1500020781	72044386	BovineHD1500020789	72074110	10	29725	duplication	11.0659
BOV3776	Zebu Peul (BF)	zebu	18	ARS-BFGL-NGS-39730	17454837	BovineHD1800005429	17476183	11	21347	deletion	22.8606
BOV3776	Zebu Peul (BF)	zebu	23	BovineHD2300007043	25341782	BovineHD2300007053	25361041	8	19260	duplication	13.5038
BOV3776	Zebu Peul (BF)	zebu	26	BovineHD2600008133	30388636	ARS-BFGL-NGS-92020	30607485	70	218850	deletion	150.75
BOV3776	Zebu Peul (BF)	zebu	28	BovineHD2800000847	2544117	BTB-02032980	2638563	13	94447	duplication	14.6269
BOV3776	Zebu Peul (BF)	zebu	29	BovineHD2900008161	27757297	BovineHD2900008168	27776072	6	18776	duplication	13.6604
BOV4256	N'Dama (BF)	taurine	1	BovineHD4100000168	32134740	BovineHD0100009302	32142914	3	8175	deletion	19.798
BOV4256	N'Dama (BF)	taurine	1	BovineHD0100023862	83218713	BovineHD0100023866	83238102	5	19390	deletion	24.7383
BOV4256	N'Dama (BF)	taurine	1	BovineHD0100047110	93730576	BovineHD0100026605	93819471	10	88896	deletion	60.6328
BOV4256	N'Dama (BF)	taurine	1	BovineHD0100035049	124142939	BovineHD0100035050	124148533	2	5595	deletion	12.5043
BOV4256	N'Dama (BF)	taurine	4	BovineHD0400020480	73957393	BovineHD0400020482	73969398	3	12006	deletion	20.2488
BOV4256	N'Dama (BF)	taurine	5	BovineHD0500006524	22514133	BovineHD0500006529	22563988	6	49856	deletion	36.6568
BOV4256	N'Dama (BF)	taurine	5	BovineHD0500029351	102471089	BovineHD0500029360	102493814	5	22726	deletion	17.2932
BOV4256	N'Dama (BF)	taurine	5	BovineHD0500029671	103690490	BovineHD0500029678	103722388	5	31899	deletion	14.1104
BOV4256	N'Dama (BF)	taurine	5	BovineHD0500034077	117281795	BovineHD0500034130	117472606	24	190812	deletion	150.027
BOV4256	N'Dama (BF)	taurine	5	BovineHD0500034145	117533059	BovineHD0500034153	117586036	8	52978	deletion	48.1425
BOV4256	N'Dama (BF)	taurine	6	BovineHD0600014964	54601170	BovineHD0600014970	54631565	8	30396	deletion	36.3519
BOV4256	N'Dama (BF)	taurine	7	BovineHD0700000034	169828	BovineHD0700000042	219613	8	49786	deletion	13.9939
BOV4256	N'Dama (BF)	taurine	7	BTB-01592167	87116662	BovineHD0700025573	87133023	4	16362	deletion	14.0825
BOV4256	N'Dama (BF)	taurine	8	BovineHD0800004015	12459571	BovineHD0800004022	12498395	7	38825	deletion	45.249
BOV4256	N'Dama (BF)	taurine	8	BovineHD0800024778	83242450	BovineHD0800024779	83249542	2	7093	deletion	10.6557
BOV4256	N'Dama (BF)	taurine	8	BovineHD0800028364	95983063	BovineHD0800028373	96039953	10	56891	deletion	69.7406
BOV4256	N'Dama (BF)	taurine	8	BovineHD0800028400	96129918	BovineHD0800028413	96181815	13	51898	deletion	92.1351
BOV4256	N'Dama (BF)	taurine	9	BovineHD0900004044	15326115	BovineHD0900004086	15438076	44	111962	duplication	72.2231
BOV4256	N'Dama (BF)	taurine	9	BovineHD0900008403	30932163	BovineHD0900008418	30972803	16	40641	deletion	20.4603
BOV4256	N'Dama (BF)	taurine	9	BovineHD0900018390	66599290	BovineHD0900018393	66620995	4	21706	deletion	11.4386
BOV4256	N'Dama (BF)	taurine	11	BovineHD1100010748	36299315	BovineHD1100010749	36306761	2	7447	deletion	13.7174
BOV4256	N'Dama (BF)	taurine	12	BovineHD1200000187	936045	BovineHD1200000191	944850	5	8806	deletion	21.8447
BOV4256	N'Dama (BF)	taurine	12	BovineHD1200019362	70435829	BovineHD1200028177	70458250	4	22422	deletion	25.1586
BOV4256	N'Dama (BF)	taurine	12	BovineHD1200019402	70645065	BovineHD1200019407	70670517	2	25453	deletion	10.6602
BOV4256	N'Dama (BF)	taurine	12	BovineHD1200019974	72432362	BovineHD1200020003	72509035	28	76674	deletion	33.6344
BOV4256	N'Dama (BF)	taurine	12	BovineHD1200028310	73323427	BTB-01761781	73497775	11	174349	deletion	11.3175
BOV4256	N'Dama (BF)	taurine	12	BovineHD1200020357	73553506	BovineHD1200028327	73666963	6	113458	deletion	28.0476
BOV4256	N'Dama (BF)	taurine	12	BovineHD1200020442	73754154	BovineHD1200020488	73860259	7	106106	deletion	46.3545
BOV4256	N'Dama (BF)	taurine	12	BovineHD1200020490	73863425	BovineHD1200020495	73892476	2	29052	deletion	12.688
BOV4256	N'Dama (BF)	taurine	12	BovineHD1200020521	73961078	BovineHD1200020540	74018916	4	57839	deletion	18.4181
BOV4256	N'Dama (BF)	taurine	12	BovineHD1200020562	74098496	BovineHD1200020674	74395072	9	296577	deletion	19.0463
BOV4256	N'Dama (BF)	taurine	12	BovineHD1200020836	74840021	BovineHD1200020874	74942860	10	102840	deletion	53.5736
BOV4256	N'Dama (BF)	taurine	12	BovineHD1200020891	75016673	BovineHD1200020930	75193156	7	176484	deletion	43.6562
BOV4256	N'Dama (BF)	taurine	12	BovineHD1200022353	78494480	BovineHD1200022355	78498214	3	3735	deletion	17.3675
BOV4256	N'Dama (BF)	taurine	14	BovineHD1400004922	17329297	BovineHD1400024063	17336372	3	7076	deletion	12.1563
BOV4256	N'Dama (BF)	taurine	15	BovineHD1500000045	232160	BovineHD1500000055	323854	11	91695	deletion	24.447
BOV4256	N'Dama (BF)	taurine	15	BovineHD1500000738	3275242	BovineHD1500000742	3280326	5	5085	deletion	10.8413
BOV4256	N'Dama (BF)	taurine	15	BovineHD1500012763	45485037	BovineHD1500012794	45540133	26	55097	deletion	34.3193
BOV4256	N'Dama (BF)	taurine	15	BovineHD1500023439	80511026	BovineHD1500023467	80638664	9	127639	duplication	16.5131
BOV4256	N'Dama (BF)	taurine	17	BovineHD1700002486	8815216	BovineHD1700002494	8830709	4	15494	deletion	13.1847
BOV4256	N'Dama (BF)	taurine	17	BovineHD1700007050	25056695	BovineHD1700007057	25119996	4	63302	deletion	16.8608
BOV4256	N'Dama (BF)	taurine	17	BovineHD1700014416	50746686	BovineHD1700014419	50759827	3	13142	deletion	17.3265
BOV4256	N'Dama (BF)	taurine	17	BovineHD1700014423	50793252	BovineHD1700014431	50962760	6	169509	deletion	28.3687
[truncated: 6,358 more rows]

## Sheet: Table S3
Supplementary Table S3. List of potential Copy Number Variation Regions (P_CNVRt) in West African taurine (B. taurus) cattle identified using the software PennCNV and the intersectBed and merge functions of the BedTools suite. The bovine chromosome (BTA) on which the region was identified, the position (in bp) for the start and end of the CNVR, the total length (in bp) of the region identified an…
[truncated: 1,930 more rows]

[truncated: 12 more sheets: Table S4, Table S5, Table S6, Table S7, Table S8, Table S9, Table S10, Table S11, Table S12, Table S13, Figure S1, Table S14]
